# Supplementary material for: High content analysis enables high-throughput nematicide discovery screening for measurement of viability and movement behavior in response to natural product samples
Source: PLoS One. 2019 Apr 23;14(4):e0205619. doi: 10.1371/journal.pone.0205619 (PMC6478374; doi:10.1371/journal.pone.0205619)
Supplement: S1 Table — Data used for the calculation of Z’-factor scores. Experiments were run as described in Materials and Methods, with reported data representing the average worm movement and mortality scores for each individual treatment well. (CSV) [file pone.0205619.s002.csv]

species	experiment	time of analysis	treatment	plate	well number	well	percent movement	percent mortality
RKN	day 1	24 hours	neg. cont.	1	1	A1	91.43	8.45
RKN	day 1	24 hours	neg. cont.	1	2	A2	97.1	5.8
RKN	day 1	24 hours	neg. cont.	1	3	A3	95.38	9.09
RKN	day 1	24 hours	neg. cont.	1	4	A4	92.77	9.52
RKN	day 1	24 hours	10uM Iver	1	1	A5	12.73	1.82
RKN	day 1	24 hours	10uM Iver	1	2	A6	5.26	5.26
RKN	day 1	24 hours	10uM Iver	1	3	A7	17.39	2.17
RKN	day 1	24 hours	10uM Iver	1	4	A8	20	0
RKN	day 1	24 hours	0.1%NaOH	1	1	A9	0	100
RKN	day 1	24 hours	0.1%NaOH	1	2	A10	0	100
RKN	day 1	24 hours	0.1%NaOH	1	3	A11	0	100
RKN	day 1	24 hours	0.1%NaOH	1	4	A12	0	97.62
RKN	day 1	24 hours	neg. cont.	1	5	B1	89.66	16.67
RKN	day 1	24 hours	neg. cont.	1	6	B2	93.65	3.13
RKN	day 1	24 hours	neg. cont.	1	7	B3	92.75	10.14
RKN	day 1	24 hours	neg. cont.	1	8	B4	92.65	8.57
RKN	day 1	24 hours	10uM Iver	1	5	B5	10.71	1.75
RKN	day 1	24 hours	10uM Iver	1	6	B6	21.74	2.9
RKN	day 1	24 hours	10uM Iver	1	7	B7	16.67	7.41
RKN	day 1	24 hours	10uM Iver	1	8	B8	15.62	0
RKN	day 1	24 hours	0.1%NaOH	1	5	B9	0	98.15
RKN	day 1	24 hours	0.1%NaOH	1	6	B10	0	97.5
RKN	day 1	24 hours	0.1%NaOH	1	7	B11	0	100
RKN	day 1	24 hours	0.1%NaOH	1	8	B12	0	97.78
RKN	day 1	24 hours	neg. cont.	1	9	C1	98.31	4.84
RKN	day 1	24 hours	neg. cont.	1	10	C2	95.65	4.26
RKN	day 1	24 hours	neg. cont.	1	11	C3	95.51	5.43
RKN	day 1	24 hours	neg. cont.	1	12	C4	94.37	4.05
RKN	day 1	24 hours	10uM Iver	1	9	C5	11.67	0
RKN	day 1	24 hours	10uM Iver	1	10	C6	15	1.64
RKN	day 1	24 hours	10uM Iver	1	11	C7	9.52	0
RKN	day 1	24 hours	10uM Iver	1	12	C8	12.07	1.69
RKN	day 1	24 hours	0.1%NaOH	1	9	C9	0	98.39
RKN	day 1	24 hours	0.1%NaOH	1	10	C10	0	98.08
RKN	day 1	24 hours	0.1%NaOH	1	11	C11	0	100
RKN	day 1	24 hours	0.1%NaOH	1	12	C12	0	100
RKN	day 1	24 hours	neg. cont.	1	13	D1	98.57	1.43
RKN	day 1	24 hours	neg. cont.	1	14	D2	92.86	6.76
RKN	day 1	24 hours	neg. cont.	1	15	D3	90	6.67
RKN	day 1	24 hours	neg. cont.	1	16	D4	95.24	6.25
RKN	day 1	24 hours	10uM Iver	1	13	D5	19.3	0
RKN	day 1	24 hours	10uM Iver	1	14	D6	21.43	3.51
RKN	day 1	24 hours	10uM Iver	1	15	D7	19.67	4.92
RKN	day 1	24 hours	10uM Iver	1	16	D8	15.09	0
RKN	day 1	24 hours	0.1%NaOH	1	13	D9	0	100
RKN	day 1	24 hours	0.1%NaOH	1	14	D10	0	98.25
RKN	day 1	24 hours	0.1%NaOH	1	15	D11	0	100
RKN	day 1	24 hours	0.1%NaOH	1	16	D12	0	97.87
RKN	day 1	24 hours	neg. cont.	1	17	E1	98.28	3.39
RKN	day 1	24 hours	neg. cont.	1	18	E2	98.36	1.59
RKN	day 1	24 hours	neg. cont.	1	19	E3	97.62	3.53
RKN	day 1	24 hours	neg. cont.	1	20	E4	97.37	3.95
RKN	day 1	24 hours	10uM Iver	1	17	E5	10.71	0
RKN	day 1	24 hours	10uM Iver	1	18	E6	25	4.92
RKN	day 1	24 hours	10uM Iver	1	19	E7	29.09	0
RKN	day 1	24 hours	10uM Iver	1	20	E8	19.35	1.61
RKN	day 1	24 hours	0.1%NaOH	1	17	E9	0	98.31
RKN	day 1	24 hours	0.1%NaOH	1	18	E10	0	100
RKN	day 1	24 hours	0.1%NaOH	1	19	E11	0	100
RKN	day 1	24 hours	0.1%NaOH	1	20	E12	0	100
RKN	day 1	24 hours	neg. cont.	1	21	F1	96.72	3.28
RKN	day 1	24 hours	neg. cont.	1	22	F2	95.83	5.48
RKN	day 1	24 hours	neg. cont.	1	23	F3	94.83	3.45
RKN	day 1	24 hours	neg. cont.	1	24	F4	96.43	1.72
RKN	day 1	24 hours	10uM Iver	1	21	F5	24.66	2.7
RKN	day 1	24 hours	10uM Iver	1	22	F6	15.91	2.27
RKN	day 1	24 hours	10uM Iver	1	23	F7	29.31	3.45
RKN	day 1	24 hours	10uM Iver	1	24	F8	16.13	8.06
RKN	day 1	24 hours	0.1%NaOH	1	21	F9	0	100
RKN	day 1	24 hours	0.1%NaOH	1	22	F10	1.72	100
RKN	day 1	24 hours	0.1%NaOH	1	23	F11	0	100
RKN	day 1	24 hours	0.1%NaOH	1	24	F12	0	100
RKN	day 1	24 hours	neg. cont.	1	25	G1	100	0
RKN	day 1	24 hours	neg. cont.	1	26	G2	97.3	2.63
RKN	day 1	24 hours	neg. cont.	1	27	G3	95.92	1.96
RKN	day 1	24 hours	neg. cont.	1	28	G4	100	3.17
RKN	day 1	24 hours	10uM Iver	1	25	G5	22.41	1.72
RKN	day 1	24 hours	10uM Iver	1	26	G6	23.08	1.92
RKN	day 1	24 hours	10uM Iver	1	27	G7	27.78	2.78
RKN	day 1	24 hours	10uM Iver	1	28	G8	24.1	9.52
RKN	day 1	24 hours	0.1%NaOH	1	25	G9	0	100
RKN	day 1	24 hours	0.1%NaOH	1	26	G10	2.63	100
RKN	day 1	24 hours	0.1%NaOH	1	27	G11	0	98.28
RKN	day 1	24 hours	0.1%NaOH	1	28	G12	0	100
RKN	day 1	24 hours	neg. cont.	1	29	H1	95.65	6.94
RKN	day 1	24 hours	neg. cont.	1	30	H2	100	1.47
RKN	day 1	24 hours	neg. cont.	1	31	H3	100	1.79
RKN	day 1	24 hours	neg. cont.	1	32	H4	96.97	1.49
RKN	day 1	24 hours	10uM Iver	1	29	H5	26.03	0
RKN	day 1	24 hours	10uM Iver	1	30	H6	15.71	2.82
RKN	day 1	24 hours	10uM Iver	1	31	H7	25.45	5.45
RKN	day 1	24 hours	10uM Iver	1	32	H8	37.78	11.11
RKN	day 1	24 hours	0.1%NaOH	1	29	H9	0	98.15
RKN	day 1	24 hours	0.1%NaOH	1	30	H10	0	100
RKN	day 1	24 hours	0.1%NaOH	1	31	H11	0	100
RKN	day 1	24 hours	0.1%NaOH	1	32	H12	0	97.92
RKN	day 1	24 hours	neg. cont.	2	1	A1	100	0
RKN	day 1	24 hours	neg. cont.	2	2	A2	100	0
RKN	day 1	24 hours	neg. cont.	2	3	A3	100	0
RKN	day 1	24 hours	neg. cont.	2	4	A4	98.67	1.32
RKN	day 1	24 hours	10uM Iver	2	1	A5	13.04	4.35
RKN	day 1	24 hours	10uM Iver	2	2	A6	14.81	1.85
RKN	day 1	24 hours	10uM Iver	2	3	A7	16.67	1.67
RKN	day 1	24 hours	10uM Iver	2	4	A8	23.33	5
RKN	day 1	24 hours	0.1%NaOH	2	1	A9	0	97.96
RKN	day 1	24 hours	0.1%NaOH	2	2	A10	0	100
RKN	day 1	24 hours	0.1%NaOH	2	3	A11	0	97.96
RKN	day 1	24 hours	0.1%NaOH	2	4	A12	0	100
RKN	day 1	24 hours	neg. cont.	2	5	B1	100	0
RKN	day 1	24 hours	neg. cont.	2	6	B2	93.65	4.69
RKN	day 1	24 hours	neg. cont.	2	7	B3	98.18	1.79
RKN	day 1	24 hours	neg. cont.	2	8	B4	97.14	5.71
RKN	day 1	24 hours	10uM Iver	2	5	B5	15.38	1.92
RKN	day 1	24 hours	10uM Iver	2	6	B6	14.75	1.64
RKN	day 1	24 hours	10uM Iver	2	7	B7	12.73	3.64
RKN	day 1	24 hours	10uM Iver	2	8	B8	21.05	3.51
RKN	day 1	24 hours	0.1%NaOH	2	5	B9	0	100
RKN	day 1	24 hours	0.1%NaOH	2	6	B10	0	100
RKN	day 1	24 hours	0.1%NaOH	2	7	B11	0	100
RKN	day 1	24 hours	0.1%NaOH	2	8	B12	0	100
RKN	day 1	24 hours	neg. cont.	2	9	C1	98.61	1.35
RKN	day 1	24 hours	neg. cont.	2	10	C2	98.63	2.74
RKN	day 1	24 hours	neg. cont.	2	11	C3	97.01	4.48
RKN	day 1	24 hours	neg. cont.	2	12	C4	100	0
RKN	day 1	24 hours	10uM Iver	2	9	C5	31.58	1.75
RKN	day 1	24 hours	10uM Iver	2	10	C6	14.55	1.82
RKN	day 1	24 hours	10uM Iver	2	11	C7	13.79	0
RKN	day 1	24 hours	10uM Iver	2	12	C8	26.53	2
RKN	day 1	24 hours	0.1%NaOH	2	9	C9	0	100
RKN	day 1	24 hours	0.1%NaOH	2	10	C10	0	100
RKN	day 1	24 hours	0.1%NaOH	2	11	C11	0	100
RKN	day 1	24 hours	0.1%NaOH	2	12	C12	0	100
RKN	day 1	24 hours	neg. cont.	2	13	D1	100	3.33
RKN	day 1	24 hours	neg. cont.	2	14	D2	100	0
RKN	day 1	24 hours	neg. cont.	2	15	D3	100	1.64
RKN	day 1	24 hours	neg. cont.	2	16	D4	98.48	2.94
RKN	day 1	24 hours	10uM Iver	2	13	D5	17.33	3.95
RKN	day 1	24 hours	10uM Iver	2	14	D6	25	5.26
RKN	day 1	24 hours	10uM Iver	2	15	D7	17.24	6.78
RKN	day 1	24 hours	10uM Iver	2	16	D8	19.61	1.96
RKN	day 1	24 hours	0.1%NaOH	2	13	D9	0	100
RKN	day 1	24 hours	0.1%NaOH	2	14	D10	0	100
RKN	day 1	24 hours	0.1%NaOH	2	15	D11	1.54	100
RKN	day 1	24 hours	0.1%NaOH	2	16	D12	0	100
RKN	day 1	24 hours	neg. cont.	2	17	E1	96.36	5.17
RKN	day 1	24 hours	neg. cont.	2	18	E2	96.97	4.29
RKN	day 1	24 hours	neg. cont.	2	19	E3	95.83	4.05
RKN	day 1	24 hours	neg. cont.	2	20	E4	100	0
RKN	day 1	24 hours	10uM Iver	2	17	E5	22.22	4.17
RKN	day 1	24 hours	10uM Iver	2	18	E6	16.67	0
RKN	day 1	24 hours	10uM Iver	2	19	E7	21.21	6.06
RKN	day 1	24 hours	10uM Iver	2	20	E8	11.29	3.23
RKN	day 1	24 hours	0.1%NaOH	2	17	E9	0	100
RKN	day 1	24 hours	0.1%NaOH	2	18	E10	0	100
RKN	day 1	24 hours	0.1%NaOH	2	19	E11	0	100
RKN	day 1	24 hours	0.1%NaOH	2	20	E12	0	100
RKN	day 1	24 hours	neg. cont.	2	21	F1	96.3	1.85
RKN	day 1	24 hours	neg. cont.	2	22	F2	98.36	1.61
RKN	day 1	24 hours	neg. cont.	2	23	F3	95.16	4.69
RKN	day 1	24 hours	neg. cont.	2	24	F4	96.88	1.54
RKN	day 1	24 hours	10uM Iver	2	21	F5	22.41	5.17
RKN	day 1	24 hours	10uM Iver	2	22	F6	13.46	1.92
RKN	day 1	24 hours	10uM Iver	2	23	F7	18.03	1.64
RKN	day 1	24 hours	10uM Iver	2	24	F8	10.71	0
RKN	day 1	24 hours	0.1%NaOH	2	21	F9	0	97.83
RKN	day 1	24 hours	0.1%NaOH	2	22	F10	0	100
RKN	day 1	24 hours	0.1%NaOH	2	23	F11	0	96.49
RKN	day 1	24 hours	0.1%NaOH	2	24	F12	1.92	100
RKN	day 1	24 hours	neg. cont.	2	25	G1	100	1.56
RKN	day 1	24 hours	neg. cont.	2	26	G2	96.23	3.77
RKN	day 1	24 hours	neg. cont.	2	27	G3	98.21	1.75
RKN	day 1	24 hours	neg. cont.	2	28	G4	97.92	2.08
RKN	day 1	24 hours	10uM Iver	2	25	G5	23.38	5.19
RKN	day 1	24 hours	10uM Iver	2	26	G6	9.09	4.44
RKN	day 1	24 hours	10uM Iver	2	27	G7	11.32	1.89
RKN	day 1	24 hours	10uM Iver	2	28	G8	28.12	1.56
RKN	day 1	24 hours	0.1%NaOH	2	25	G9	0	100
RKN	day 1	24 hours	0.1%NaOH	2	26	G10	1.82	100
RKN	day 1	24 hours	0.1%NaOH	2	27	G11	0	100
RKN	day 1	24 hours	0.1%NaOH	2	28	G12	0	100
RKN	day 1	24 hours	neg. cont.	2	29	H1	98.25	0
RKN	day 1	24 hours	neg. cont.	2	30	H2	96.15	7.5
RKN	day 1	24 hours	neg. cont.	2	31	H3	98.04	1.89
RKN	day 1	24 hours	neg. cont.	2	32	H4	94.64	1.69
RKN	day 1	24 hours	10uM Iver	2	29	H5	30.65	1.61
RKN	day 1	24 hours	10uM Iver	2	30	H6	23.64	5.45
RKN	day 1	24 hours	10uM Iver	2	31	H7	14.93	0
RKN	day 1	24 hours	10uM Iver	2	32	H8	32.65	0
RKN	day 1	24 hours	0.1%NaOH	2	29	H9	0	100
RKN	day 1	24 hours	0.1%NaOH	2	30	H10	0	97.78
RKN	day 1	24 hours	0.1%NaOH	2	31	H11	0	100
RKN	day 1	24 hours	0.1%NaOH	2	32	H12	0	100
RKN	day 1	24 hours	neg. cont.	3	1	A1	96.77	3.23
RKN	day 1	24 hours	neg. cont.	3	2	A2	98.33	1.64
RKN	day 1	24 hours	neg. cont.	3	3	A3	100	1.23
RKN	day 1	24 hours	neg. cont.	3	4	A4	100	0
RKN	day 1	24 hours	10uM Iver	3	1	A5	31.65	1.27
RKN	day 1	24 hours	10uM Iver	3	2	A6	28.33	0
RKN	day 1	24 hours	10uM Iver	3	3	A7	22.97	4
RKN	day 1	24 hours	10uM Iver	3	4	A8	33.33	0
RKN	day 1	24 hours	0.1%NaOH	3	1	A9	1.49	95.52
RKN	day 1	24 hours	0.1%NaOH	3	2	A10	0	97.14
RKN	day 1	24 hours	0.1%NaOH	3	3	A11	0	96.43
RKN	day 1	24 hours	0.1%NaOH	3	4	A12	0	94.83
RKN	day 1	24 hours	neg. cont.	3	5	B1	100	3.17
RKN	day 1	24 hours	neg. cont.	3	6	B2	92.98	6.9
RKN	day 1	24 hours	neg. cont.	3	7	B3	92.75	5.8
RKN	day 1	24 hours	neg. cont.	3	8	B4	98	2
RKN	day 1	24 hours	10uM Iver	3	5	B5	21.28	4.26
RKN	day 1	24 hours	10uM Iver	3	6	B6	27.08	2.08
RKN	day 1	24 hours	10uM Iver	3	7	B7	39.66	5.08
RKN	day 1	24 hours	10uM Iver	3	8	B8	30.99	4.23
RKN	day 1	24 hours	0.1%NaOH	3	5	B9	0	98.15
RKN	day 1	24 hours	0.1%NaOH	3	6	B10	0	96.83
RKN	day 1	24 hours	0.1%NaOH	3	7	B11	0	98.11
RKN	day 1	24 hours	0.1%NaOH	3	8	B12	0	95.71
RKN	day 1	24 hours	neg. cont.	3	9	C1	98.46	3.03
RKN	day 1	24 hours	neg. cont.	3	10	C2	95.24	6.15
RKN	day 1	24 hours	neg. cont.	3	11	C3	100	2
RKN	day 1	24 hours	neg. cont.	3	12	C4	100	1.92
RKN	day 1	24 hours	10uM Iver	3	9	C5	27.91	2.33
RKN	day 1	24 hours	10uM Iver	3	10	C6	24.56	1.75
RKN	day 1	24 hours	10uM Iver	3	11	C7	31.25	7.81
RKN	day 1	24 hours	10uM Iver	3	12	C8	28.57	0
RKN	day 1	24 hours	0.1%NaOH	3	9	C9	0	96.83
RKN	day 1	24 hours	0.1%NaOH	3	10	C10	0	94.03
RKN	day 1	24 hours	0.1%NaOH	3	11	C11	0	94.03
RKN	day 1	24 hours	0.1%NaOH	3	12	C12	0	94.74
RKN	day 1	24 hours	neg. cont.	3	13	D1	100	0
RKN	day 1	24 hours	neg. cont.	3	14	D2	95.59	4.23
RKN	day 1	24 hours	neg. cont.	3	15	D3	100	0
RKN	day 1	24 hours	neg. cont.	3	16	D4	100	0
RKN	day 1	24 hours	10uM Iver	3	13	D5	24	2
RKN	day 1	24 hours	10uM Iver	3	14	D6	31.48	0
RKN	day 1	24 hours	10uM Iver	3	15	D7	25	1.56
RKN	day 1	24 hours	10uM Iver	3	16	D8	40.32	1.61
RKN	day 1	24 hours	0.1%NaOH	3	13	D9	1.56	98.44
RKN	day 1	24 hours	0.1%NaOH	3	14	D10	0	95.92
RKN	day 1	24 hours	0.1%NaOH	3	15	D11	0	95.59
RKN	day 1	24 hours	0.1%NaOH	3	16	D12	0	94.64
RKN	day 1	24 hours	neg. cont.	3	17	E1	95	4.76
RKN	day 1	24 hours	neg. cont.	3	18	E2	100	2.63
RKN	day 1	24 hours	neg. cont.	3	19	E3	96.92	4.48
RKN	day 1	24 hours	neg. cont.	3	20	E4	100	0
RKN	day 1	24 hours	10uM Iver	3	17	E5	29.82	1.72
RKN	day 1	24 hours	10uM Iver	3	18	E6	40.62	3.13
RKN	day 1	24 hours	10uM Iver	3	19	E7	31.58	3.45
RKN	day 1	24 hours	10uM Iver	3	20	E8	35.48	3.17
RKN	day 1	24 hours	0.1%NaOH	3	17	E9	0	100
RKN	day 1	24 hours	0.1%NaOH	3	18	E10	0	94.64
RKN	day 1	24 hours	0.1%NaOH	3	19	E11	0	95.59
RKN	day 1	24 hours	0.1%NaOH	3	20	E12	0	94.29
RKN	day 1	24 hours	neg. cont.	3	21	F1	97.22	1.33
RKN	day 1	24 hours	neg. cont.	3	22	F2	97.22	5.48
RKN	day 1	24 hours	neg. cont.	3	23	F3	95.52	4.29
RKN	day 1	24 hours	neg. cont.	3	24	F4	98.51	4.35
RKN	day 1	24 hours	10uM Iver	3	21	F5	33.33	6.06
RKN	day 1	24 hours	10uM Iver	3	22	F6	37.5	0
RKN	day 1	24 hours	10uM Iver	3	23	F7	36.36	3.64
RKN	day 1	24 hours	10uM Iver	3	24	F8	37.31	5.97
RKN	day 1	24 hours	0.1%NaOH	3	21	F9	3.08	98.46
RKN	day 1	24 hours	0.1%NaOH	3	22	F10	3.23	95.16
RKN	day 1	24 hours	0.1%NaOH	3	23	F11	1.85	96.3
RKN	day 1	24 hours	0.1%NaOH	3	24	F12	0	96.97
RKN	day 1	24 hours	neg. cont.	3	25	G1	98.18	3.57
RKN	day 1	24 hours	neg. cont.	3	26	G2	98.41	1.54
RKN	day 1	24 hours	neg. cont.	3	27	G3	97.96	2
RKN	day 1	24 hours	neg. cont.	3	28	G4	98.15	3.64
RKN	day 1	24 hours	10uM Iver	3	25	G5	36	6
RKN	day 1	24 hours	10uM Iver	3	26	G6	33.33	4.55
RKN	day 1	24 hours	10uM Iver	3	27	G7	30.3	2.99
RKN	day 1	24 hours	10uM Iver	3	28	G8	33.87	7.94
RKN	day 1	24 hours	0.1%NaOH	3	25	G9	0	100
RKN	day 1	24 hours	0.1%NaOH	3	26	G10	0	98.41
RKN	day 1	24 hours	0.1%NaOH	3	27	G11	0	95.71
RKN	day 1	24 hours	0.1%NaOH	3	28	G12	0	100
RKN	day 1	24 hours	neg. cont.	3	29	H1	93.22	6.78
RKN	day 1	24 hours	neg. cont.	3	30	H2	100	1.25
RKN	day 1	24 hours	neg. cont.	3	31	H3	98.31	3.33
RKN	day 1	24 hours	neg. cont.	3	32	H4	96.43	3.51
RKN	day 1	24 hours	10uM Iver	3	29	H5	40	3.33
RKN	day 1	24 hours	10uM Iver	3	30	H6	43.14	3.92
RKN	day 1	24 hours	10uM Iver	3	31	H7	38.24	1.45
RKN	day 1	24 hours	10uM Iver	3	32	H8	44.78	1.49
RKN	day 1	24 hours	0.1%NaOH	3	29	H9	0	96.36
RKN	day 1	24 hours	0.1%NaOH	3	30	H10	1.47	97.06
RKN	day 1	24 hours	0.1%NaOH	3	31	H11	1.59	93.65
RKN	day 1	24 hours	0.1%NaOH	3	32	H12	0	97.22
RKN	day 1	24 hours	neg. cont.	4	1	A1	96.08	5.66
RKN	day 1	24 hours	neg. cont.	4	2	A2	100	0
RKN	day 1	24 hours	neg. cont.	4	3	A3	98.11	0
RKN	day 1	24 hours	neg. cont.	4	4	A4	98.57	1.41
RKN	day 1	24 hours	10uM Iver	4	1	A5	28.07	1.75
RKN	day 1	24 hours	10uM Iver	4	2	A6	27.14	1.43
RKN	day 1	24 hours	10uM Iver	4	3	A7	41.27	0
RKN	day 1	24 hours	10uM Iver	4	4	A8	28.3	1.85
RKN	day 1	24 hours	0.1%NaOH	4	1	A9	1.47	100
RKN	day 1	24 hours	0.1%NaOH	4	2	A10	1.28	92.31
RKN	day 1	24 hours	0.1%NaOH	4	3	A11	0	95.52
RKN	day 1	24 hours	0.1%NaOH	4	4	A12	0	100
RKN	day 1	24 hours	neg. cont.	4	5	B1	98.21	0
RKN	day 1	24 hours	neg. cont.	4	6	B2	100	0
RKN	day 1	24 hours	neg. cont.	4	7	B3	93.94	4.48
RKN	day 1	24 hours	neg. cont.	4	8	B4	93.48	6.38
RKN	day 1	24 hours	10uM Iver	4	5	B5	32.69	0
RKN	day 1	24 hours	10uM Iver	4	6	B6	26.32	1.75
RKN	day 1	24 hours	10uM Iver	4	7	B7	40	1.75
RKN	day 1	24 hours	10uM Iver	4	8	B8	35.48	4.84
RKN	day 1	24 hours	0.1%NaOH	4	5	B9	0	96.77
RKN	day 1	24 hours	0.1%NaOH	4	6	B10	1.67	98.33
RKN	day 1	24 hours	0.1%NaOH	4	7	B11	0	100
RKN	day 1	24 hours	0.1%NaOH	4	8	B12	1.54	98.46
RKN	day 1	24 hours	neg. cont.	4	9	C1	100	1.67
RKN	day 1	24 hours	neg. cont.	4	10	C2	95.45	3.03
RKN	day 1	24 hours	neg. cont.	4	11	C3	98.39	1.59
RKN	day 1	24 hours	neg. cont.	4	12	C4	94.29	5.48
RKN	day 1	24 hours	10uM Iver	4	9	C5	28.12	1.52
RKN	day 1	24 hours	10uM Iver	4	10	C6	20	1.96
RKN	day 1	24 hours	10uM Iver	4	11	C7	20	0
RKN	day 1	24 hours	10uM Iver	4	12	C8	22.03	1.69
RKN	day 1	24 hours	0.1%NaOH	4	9	C9	0	97.14
RKN	day 1	24 hours	0.1%NaOH	4	10	C10	0	98.51
RKN	day 1	24 hours	0.1%NaOH	4	11	C11	0	97.33
RKN	day 1	24 hours	0.1%NaOH	4	12	C12	1.43	98.57
RKN	day 1	24 hours	neg. cont.	4	13	D1	98.46	1.54
RKN	day 1	24 hours	neg. cont.	4	14	D2	98.44	1.52
RKN	day 1	24 hours	neg. cont.	4	15	D3	98.48	1.45
RKN	day 1	24 hours	neg. cont.	4	16	D4	96.3	4.88
RKN	day 1	24 hours	10uM Iver	4	13	D5	30.91	1.82
RKN	day 1	24 hours	10uM Iver	4	14	D6	40	5
RKN	day 1	24 hours	10uM Iver	4	15	D7	27.87	0
RKN	day 1	24 hours	10uM Iver	4	16	D8	34.85	6.06
RKN	day 1	24 hours	0.1%NaOH	4	13	D9	0	98.46
RKN	day 1	24 hours	0.1%NaOH	4	14	D10	1.59	100
RKN	day 1	24 hours	0.1%NaOH	4	15	D11	0	97.18
RKN	day 1	24 hours	0.1%NaOH	4	16	D12	3.08	98.46
RKN	day 1	24 hours	neg. cont.	4	17	E1	98	0
RKN	day 1	24 hours	neg. cont.	4	18	E2	98.63	1.33
RKN	day 1	24 hours	neg. cont.	4	19	E3	96.23	1.79
RKN	day 1	24 hours	neg. cont.	4	20	E4	100	0
RKN	day 1	24 hours	10uM Iver	4	17	E5	29.41	2.94
RKN	day 1	24 hours	10uM Iver	4	18	E6	27.27	5.45
RKN	day 1	24 hours	10uM Iver	4	19	E7	30	0
RKN	day 1	24 hours	10uM Iver	4	20	E8	34.48	1.72
RKN	day 1	24 hours	0.1%NaOH	4	17	E9	1.18	98.82
RKN	day 1	24 hours	0.1%NaOH	4	18	E10	0	98.63
RKN	day 1	24 hours	0.1%NaOH	4	19	E11	0	94.83
RKN	day 1	24 hours	0.1%NaOH	4	20	E12	0	98.25
RKN	day 1	24 hours	neg. cont.	4	21	F1	98.25	5.17
RKN	day 1	24 hours	neg. cont.	4	22	F2	98.59	1.41
RKN	day 1	24 hours	neg. cont.	4	23	F3	100	5
RKN	day 1	24 hours	neg. cont.	4	24	F4	95.65	2.78
RKN	day 1	24 hours	10uM Iver	4	21	F5	50.79	0
RKN	day 1	24 hours	10uM Iver	4	22	F6	30.91	0
RKN	day 1	24 hours	10uM Iver	4	23	F7	32.69	1.92
RKN	day 1	24 hours	10uM Iver	4	24	F8	36.17	2.13
RKN	day 1	24 hours	0.1%NaOH	4	21	F9	0	97.4
RKN	day 1	24 hours	0.1%NaOH	4	22	F10	1.72	98.28
RKN	day 1	24 hours	0.1%NaOH	4	23	F11	0	100
RKN	day 1	24 hours	0.1%NaOH	4	24	F12	0	93.83
RKN	day 1	24 hours	neg. cont.	4	25	G1	98.18	1.79
RKN	day 1	24 hours	neg. cont.	4	26	G2	100	4.17
RKN	day 1	24 hours	neg. cont.	4	27	G3	97.18	4.11
RKN	day 1	24 hours	neg. cont.	4	28	G4	100	2.04
RKN	day 1	24 hours	10uM Iver	4	25	G5	38.89	5.56
RKN	day 1	24 hours	10uM Iver	4	26	G6	31.34	2.99
RKN	day 1	24 hours	10uM Iver	4	27	G7	28.81	10.17
RKN	day 1	24 hours	10uM Iver	4	28	G8	28	4
RKN	day 1	24 hours	0.1%NaOH	4	25	G9	0	97.33
RKN	day 1	24 hours	0.1%NaOH	4	26	G10	0	96.83
RKN	day 1	24 hours	0.1%NaOH	4	27	G11	0	97.37
RKN	day 1	24 hours	0.1%NaOH	4	28	G12	0	95
RKN	day 1	24 hours	neg. cont.	4	29	H1	98.21	1.79
RKN	day 1	24 hours	neg. cont.	4	30	H2	97.4	2.56
RKN	day 1	24 hours	neg. cont.	4	31	H3	98.46	1.49
RKN	day 1	24 hours	neg. cont.	4	32	H4	98.15	1.82
RKN	day 1	24 hours	10uM Iver	4	29	H5	39.06	0
RKN	day 1	24 hours	10uM Iver	4	30	H6	30.19	0
RKN	day 1	24 hours	10uM Iver	4	31	H7	49.21	6.35
RKN	day 1	24 hours	10uM Iver	4	32	H8	34.88	2.33
RKN	day 1	24 hours	0.1%NaOH	4	29	H9	0	93.67
RKN	day 1	24 hours	0.1%NaOH	4	30	H10	0	92.73
RKN	day 1	24 hours	0.1%NaOH	4	31	H11	0	93.94
RKN	day 1	24 hours	0.1%NaOH	4	32	H12	0	100
RKN	day 1	24 hours	neg. cont.	5	1	A1	100	0
RKN	day 1	24 hours	neg. cont.	5	2	A2	92.19	6.25
RKN	day 1	24 hours	neg. cont.	5	3	A3	100	2.27
RKN	day 1	24 hours	neg. cont.	5	4	A4	100	3.13
RKN	day 1	24 hours	10uM Iver	5	1	A5	23.53	5.88
RKN	day 1	24 hours	10uM Iver	5	2	A6	28.12	3.13
RKN	day 1	24 hours	10uM Iver	5	3	A7	37.68	8.57
RKN	day 1	24 hours	10uM Iver	5	4	A8	30.77	3.03
RKN	day 1	24 hours	0.1%NaOH	5	1	A9	0	97.73
RKN	day 1	24 hours	0.1%NaOH	5	2	A10	1.52	91.04
RKN	day 1	24 hours	0.1%NaOH	5	3	A11	2	100
RKN	day 1	24 hours	0.1%NaOH	5	4	A12	2.86	88.57
RKN	day 1	24 hours	neg. cont.	5	5	B1	98.63	0
RKN	day 1	24 hours	neg. cont.	5	6	B2	98.21	1.79
RKN	day 1	24 hours	neg. cont.	5	7	B3	100	0
RKN	day 1	24 hours	neg. cont.	5	8	B4	100	0
RKN	day 1	24 hours	10uM Iver	5	5	B5	32.26	0
RKN	day 1	24 hours	10uM Iver	5	6	B6	28.81	3.39
RKN	day 1	24 hours	10uM Iver	5	7	B7	20.75	1.89
RKN	day 1	24 hours	10uM Iver	5	8	B8	38.1	0
RKN	day 1	24 hours	0.1%NaOH	5	5	B9	1.89	96.23
RKN	day 1	24 hours	0.1%NaOH	5	6	B10	0	94.34
RKN	day 1	24 hours	0.1%NaOH	5	7	B11	0	86.27
RKN	day 1	24 hours	0.1%NaOH	5	8	B12	0	80.3
RKN	day 1	24 hours	neg. cont.	5	9	C1	98.11	0
RKN	day 1	24 hours	neg. cont.	5	10	C2	98	0
RKN	day 1	24 hours	neg. cont.	5	11	C3	95.31	7.46
RKN	day 1	24 hours	neg. cont.	5	12	C4	100	1.72
RKN	day 1	24 hours	10uM Iver	5	9	C5	31.15	4.84
RKN	day 1	24 hours	10uM Iver	5	10	C6	24.44	6.67
RKN	day 1	24 hours	10uM Iver	5	11	C7	30.14	1.37
RKN	day 1	24 hours	10uM Iver	5	12	C8	31.75	4.69
RKN	day 1	24 hours	0.1%NaOH	5	9	C9	2	94
RKN	day 1	24 hours	0.1%NaOH	5	10	C10	0	94.74
RKN	day 1	24 hours	0.1%NaOH	5	11	C11	2.04	89.8
RKN	day 1	24 hours	0.1%NaOH	5	12	C12	0	88
RKN	day 1	24 hours	neg. cont.	5	13	D1	100	3.92
RKN	day 1	24 hours	neg. cont.	5	14	D2	95.52	4.48
RKN	day 1	24 hours	neg. cont.	5	15	D3	91.84	8
RKN	day 1	24 hours	neg. cont.	5	16	D4	97.14	4.23
RKN	day 1	24 hours	10uM Iver	5	13	D5	36.92	1.52
RKN	day 1	24 hours	10uM Iver	5	14	D6	33.85	6.06
RKN	day 1	24 hours	10uM Iver	5	15	D7	40.43	4.26
RKN	day 1	24 hours	10uM Iver	5	16	D8	36.11	0
RKN	day 1	24 hours	0.1%NaOH	5	13	D9	2.44	95.12
RKN	day 1	24 hours	0.1%NaOH	5	14	D10	1.75	92.98
RKN	day 1	24 hours	0.1%NaOH	5	15	D11	0	92.31
RKN	day 1	24 hours	0.1%NaOH	5	16	D12	0	91.49
RKN	day 1	24 hours	neg. cont.	5	17	E1	98.48	0
RKN	day 1	24 hours	neg. cont.	5	18	E2	100	0
RKN	day 1	24 hours	neg. cont.	5	19	E3	100	0
RKN	day 1	24 hours	neg. cont.	5	20	E4	98.7	0
RKN	day 1	24 hours	10uM Iver	5	17	E5	38.71	0
RKN	day 1	24 hours	10uM Iver	5	18	E6	35.38	1.52
RKN	day 1	24 hours	10uM Iver	5	19	E7	30.77	1.52
RKN	day 1	24 hours	10uM Iver	5	20	E8	40	3.92
RKN	day 1	24 hours	0.1%NaOH	5	17	E9	0	89.06
RKN	day 1	24 hours	0.1%NaOH	5	18	E10	0	92
RKN	day 1	24 hours	0.1%NaOH	5	19	E11	0	91.94
RKN	day 1	24 hours	0.1%NaOH	5	20	E12	1.61	95.56
RKN	day 1	24 hours	neg. cont.	5	21	F1	96.15	3.7
RKN	day 1	24 hours	neg. cont.	5	22	F2	100	0
RKN	day 1	24 hours	neg. cont.	5	23	F3	100	0
RKN	day 1	24 hours	neg. cont.	5	24	F4	98.36	1.56
RKN	day 1	24 hours	10uM Iver	5	21	F5	34.55	1.82
RKN	day 1	24 hours	10uM Iver	5	22	F6	40.74	1.79
RKN	day 1	24 hours	10uM Iver	5	23	F7	40.35	1.69
RKN	day 1	24 hours	10uM Iver	5	24	F8	50.79	3.17
RKN	day 1	24 hours	0.1%NaOH	5	21	F9	1.75	94.74
RKN	day 1	24 hours	0.1%NaOH	5	22	F10	0	91.94
RKN	day 1	24 hours	0.1%NaOH	5	23	F11	0	91.84
RKN	day 1	24 hours	0.1%NaOH	5	24	F12	0	89.23
RKN	day 1	24 hours	neg. cont.	5	25	G1	98.31	1.67
RKN	day 1	24 hours	neg. cont.	5	26	G2	97.06	2.9
RKN	day 1	24 hours	neg. cont.	5	27	G3	95.24	1.59
RKN	day 1	24 hours	neg. cont.	5	28	G4	98.63	0
RKN	day 1	24 hours	10uM Iver	5	25	G5	25.45	1.82
RKN	day 1	24 hours	10uM Iver	5	26	G6	48.33	3.23
RKN	day 1	24 hours	10uM Iver	5	27	G7	33.33	9.3
RKN	day 1	24 hours	10uM Iver	5	28	G8	43.66	1.41
RKN	day 1	24 hours	0.1%NaOH	5	25	G9	0	96.08
RKN	day 1	24 hours	0.1%NaOH	5	26	G10	0	88.14
RKN	day 1	24 hours	0.1%NaOH	5	27	G11	0	92.73
RKN	day 1	24 hours	0.1%NaOH	5	28	G12	0	90.16
RKN	day 1	24 hours	neg. cont.	5	29	H1	96.55	3.33
RKN	day 1	24 hours	neg. cont.	5	30	H2	100	2.04
RKN	day 1	24 hours	neg. cont.	5	31	H3	96.49	1.67
RKN	day 1	24 hours	neg. cont.	5	32	H4	100	0
RKN	day 1	24 hours	10uM Iver	5	29	H5	35.38	1.52
RKN	day 1	24 hours	10uM Iver	5	30	H6	46.15	3.03
RKN	day 1	24 hours	10uM Iver	5	31	H7	48.39	4.69
RKN	day 1	24 hours	10uM Iver	5	32	H8	41.67	1.67
RKN	day 1	24 hours	0.1%NaOH	5	29	H9	1.56	93.85
RKN	day 1	24 hours	0.1%NaOH	5	30	H10	0	91.94
RKN	day 1	24 hours	0.1%NaOH	5	31	H11	0	91.38
RKN	day 1	24 hours	0.1%NaOH	5	32	H12	0	93.22
SCN	day 1	24 hours	neg. cont.	1	1	A1	73.33	0
SCN	day 1	24 hours	neg. cont.	1	2	A2	87.18	2.5
SCN	day 1	24 hours	neg. cont.	1	3	A3	100	0
SCN	day 1	24 hours	neg. cont.	1	4	A4	91.67	0
SCN	day 1	24 hours	10uM Iver	1	1	A5	24	0
SCN	day 1	24 hours	10uM Iver	1	2	A6	27.59	0
SCN	day 1	24 hours	10uM Iver	1	3	A7	16.67	3.7
SCN	day 1	24 hours	10uM Iver	1	4	A8	11.11	0
SCN	day 1	24 hours	0.1%NaOH	1	1	A9	0	100
SCN	day 1	24 hours	0.1%NaOH	1	2	A10	0	96.88
SCN	day 1	24 hours	0.1%NaOH	1	3	A11	0	96.97
SCN	day 1	24 hours	0.1%NaOH	1	4	A12	0	96.88
SCN	day 1	24 hours	neg. cont.	1	5	B1	89.66	0
SCN	day 1	24 hours	neg. cont.	1	6	B2	85.29	0
SCN	day 1	24 hours	neg. cont.	1	7	B3	94.29	2.78
SCN	day 1	24 hours	neg. cont.	1	8	B4	91.18	0
SCN	day 1	24 hours	10uM Iver	1	5	B5	13.79	6.9
SCN	day 1	24 hours	10uM Iver	1	6	B6	32.14	3.57
SCN	day 1	24 hours	10uM Iver	1	7	B7	35.71	0
SCN	day 1	24 hours	10uM Iver	1	8	B8	19.23	0
SCN	day 1	24 hours	0.1%NaOH	1	5	B9	0	100
SCN	day 1	24 hours	0.1%NaOH	1	6	B10	0	96.97
SCN	day 1	24 hours	0.1%NaOH	1	7	B11	0	100
SCN	day 1	24 hours	0.1%NaOH	1	8	B12	0	100
SCN	day 1	24 hours	neg. cont.	1	9	C1	76.47	11.11
SCN	day 1	24 hours	neg. cont.	1	10	C2	91.18	2.86
SCN	day 1	24 hours	neg. cont.	1	11	C3	93.75	0
SCN	day 1	24 hours	neg. cont.	1	12	C4	79.41	0
SCN	day 1	24 hours	10uM Iver	1	9	C5	45.45	0
SCN	day 1	24 hours	10uM Iver	1	10	C6	15	4.76
SCN	day 1	24 hours	10uM Iver	1	11	C7	15	4.76
SCN	day 1	24 hours	10uM Iver	1	12	C8	10	0
SCN	day 1	24 hours	0.1%NaOH	1	9	C9	0	100
SCN	day 1	24 hours	0.1%NaOH	1	10	C10	0	97.3
SCN	day 1	24 hours	0.1%NaOH	1	11	C11	0	100
SCN	day 1	24 hours	0.1%NaOH	1	12	C12	0	100
SCN	day 1	24 hours	neg. cont.	1	13	D1	78.57	3.45
SCN	day 1	24 hours	neg. cont.	1	14	D2	89.29	3.33
SCN	day 1	24 hours	neg. cont.	1	15	D3	92.31	0
SCN	day 1	24 hours	neg. cont.	1	16	D4	93.33	3.33
SCN	day 1	24 hours	10uM Iver	1	13	D5	35.71	3.57
SCN	day 1	24 hours	10uM Iver	1	14	D6	28.57	0
SCN	day 1	24 hours	10uM Iver	1	15	D7	21.43	3.45
SCN	day 1	24 hours	10uM Iver	1	16	D8	29.17	0
SCN	day 1	24 hours	0.1%NaOH	1	13	D9	0	100
SCN	day 1	24 hours	0.1%NaOH	1	14	D10	6.06	90.91
SCN	day 1	24 hours	0.1%NaOH	1	15	D11	0	97.5
SCN	day 1	24 hours	0.1%NaOH	1	16	D12	0	100
SCN	day 1	24 hours	neg. cont.	1	17	E1	96.3	0
SCN	day 1	24 hours	neg. cont.	1	18	E2	87.1	0
SCN	day 1	24 hours	neg. cont.	1	19	E3	83.33	0
SCN	day 1	24 hours	neg. cont.	1	20	E4	90.48	4.55
SCN	day 1	24 hours	10uM Iver	1	17	E5	25	0
SCN	day 1	24 hours	10uM Iver	1	18	E6	20.69	3.33
SCN	day 1	24 hours	10uM Iver	1	19	E7	21.05	5.26
SCN	day 1	24 hours	10uM Iver	1	20	E8	38.71	0
SCN	day 1	24 hours	0.1%NaOH	1	17	E9	0	100
SCN	day 1	24 hours	0.1%NaOH	1	18	E10	0	88.46
SCN	day 1	24 hours	0.1%NaOH	1	19	E11	0	96.77
SCN	day 1	24 hours	0.1%NaOH	1	20	E12	0	100
SCN	day 1	24 hours	neg. cont.	1	21	F1	80.77	3.85
SCN	day 1	24 hours	neg. cont.	1	22	F2	90.91	4.55
SCN	day 1	24 hours	neg. cont.	1	23	F3	90.91	0
SCN	day 1	24 hours	neg. cont.	1	24	F4	92.31	0
SCN	day 1	24 hours	10uM Iver	1	21	F5	27.27	0
SCN	day 1	24 hours	10uM Iver	1	22	F6	38.1	0
SCN	day 1	24 hours	10uM Iver	1	23	F7	20	4.55
SCN	day 1	24 hours	10uM Iver	1	24	F8	27.59	0
SCN	day 1	24 hours	0.1%NaOH	1	21	F9	0	96.55
SCN	day 1	24 hours	0.1%NaOH	1	22	F10	0	100
SCN	day 1	24 hours	0.1%NaOH	1	23	F11	0	100
SCN	day 1	24 hours	0.1%NaOH	1	24	F12	0	100
SCN	day 1	24 hours	neg. cont.	1	25	G1	92	0
SCN	day 1	24 hours	neg. cont.	1	26	G2	93.1	3.33
SCN	day 1	24 hours	neg. cont.	1	27	G3	87.5	0
SCN	day 1	24 hours	neg. cont.	1	28	G4	85.29	2.78
SCN	day 1	24 hours	10uM Iver	1	25	G5	19.05	0
SCN	day 1	24 hours	10uM Iver	1	26	G6	10.53	0
SCN	day 1	24 hours	10uM Iver	1	27	G7	31.82	0
SCN	day 1	24 hours	10uM Iver	1	28	G8	30.43	0
SCN	day 1	24 hours	0.1%NaOH	1	25	G9	0	96.77
SCN	day 1	24 hours	0.1%NaOH	1	26	G10	0	97.37
SCN	day 1	24 hours	0.1%NaOH	1	27	G11	0	100
SCN	day 1	24 hours	0.1%NaOH	1	28	G12	0	100
SCN	day 1	24 hours	neg. cont.	1	29	H1	95.24	0
SCN	day 1	24 hours	neg. cont.	1	30	H2	95.65	0
SCN	day 1	24 hours	neg. cont.	1	31	H3	96.77	3.13
SCN	day 1	24 hours	neg. cont.	1	32	H4	100	0
SCN	day 1	24 hours	10uM Iver	1	29	H5	21.05	0
SCN	day 1	24 hours	10uM Iver	1	30	H6	47.62	0
SCN	day 1	24 hours	10uM Iver	1	31	H7	43.75	0
SCN	day 1	24 hours	10uM Iver	1	32	H8	20.83	4.17
SCN	day 1	24 hours	0.1%NaOH	1	29	H9	0	100
SCN	day 1	24 hours	0.1%NaOH	1	30	H10	0	97.14
SCN	day 1	24 hours	0.1%NaOH	1	31	H11	2.78	94.44
SCN	day 1	24 hours	0.1%NaOH	1	32	H12	0	100
SCN	day 1	24 hours	neg. cont.	2	1	A1	78.57	3.45
SCN	day 1	24 hours	neg. cont.	2	2	A2	90.62	3.13
SCN	day 1	24 hours	neg. cont.	2	3	A3	89.66	3.13
SCN	day 1	24 hours	neg. cont.	2	4	A4	94.12	5.71
SCN	day 1	24 hours	10uM Iver	2	1	A5	34.48	6.9
SCN	day 1	24 hours	10uM Iver	2	2	A6	44.12	2.94
SCN	day 1	24 hours	10uM Iver	2	3	A7	29.17	0
SCN	day 1	24 hours	10uM Iver	2	4	A8	19.35	3.23
SCN	day 1	24 hours	0.1%NaOH	2	1	A9	5.41	97.3
SCN	day 1	24 hours	0.1%NaOH	2	2	A10	8.33	91.67
SCN	day 1	24 hours	0.1%NaOH	2	3	A11	0	94.29
SCN	day 1	24 hours	0.1%NaOH	2	4	A12	2.44	100
SCN	day 1	24 hours	neg. cont.	2	5	B1	86.36	0
SCN	day 1	24 hours	neg. cont.	2	6	B2	93.33	0
SCN	day 1	24 hours	neg. cont.	2	7	B3	95.65	8.33
SCN	day 1	24 hours	neg. cont.	2	8	B4	96.77	3.23
SCN	day 1	24 hours	10uM Iver	2	5	B5	37.5	0
SCN	day 1	24 hours	10uM Iver	2	6	B6	8.7	0
SCN	day 1	24 hours	10uM Iver	2	7	B7	47.37	0
SCN	day 1	24 hours	10uM Iver	2	8	B8	50	0
SCN	day 1	24 hours	0.1%NaOH	2	5	B9	0	100
SCN	day 1	24 hours	0.1%NaOH	2	6	B10	0	96.97
SCN	day 1	24 hours	0.1%NaOH	2	7	B11	0	93.55
SCN	day 1	24 hours	0.1%NaOH	2	8	B12	0	100
SCN	day 1	24 hours	neg. cont.	2	9	C1	100	0
SCN	day 1	24 hours	neg. cont.	2	10	C2	100	3.7
SCN	day 1	24 hours	neg. cont.	2	11	C3	80.65	0
SCN	day 1	24 hours	neg. cont.	2	12	C4	90.32	0
SCN	day 1	24 hours	10uM Iver	2	9	C5	23.08	3.85
SCN	day 1	24 hours	10uM Iver	2	10	C6	33.33	0
SCN	day 1	24 hours	10uM Iver	2	11	C7	35	5
SCN	day 1	24 hours	10uM Iver	2	12	C8	31.03	0
SCN	day 1	24 hours	0.1%NaOH	2	9	C9	4.35	100
SCN	day 1	24 hours	0.1%NaOH	2	10	C10	3.57	96.43
SCN	day 1	24 hours	0.1%NaOH	2	11	C11	0	96.97
SCN	day 1	24 hours	0.1%NaOH	2	12	C12	0	100
SCN	day 1	24 hours	neg. cont.	2	13	D1	86.67	0
SCN	day 1	24 hours	neg. cont.	2	14	D2	93.1	6.45
SCN	day 1	24 hours	neg. cont.	2	15	D3	96	0
SCN	day 1	24 hours	neg. cont.	2	16	D4	96.77	0
SCN	day 1	24 hours	10uM Iver	2	13	D5	29.03	0
SCN	day 1	24 hours	10uM Iver	2	14	D6	40.62	3.13
SCN	day 1	24 hours	10uM Iver	2	15	D7	26.32	5.26
SCN	day 1	24 hours	10uM Iver	2	16	D8	33.33	0
SCN	day 1	24 hours	0.1%NaOH	2	13	D9	0	96.67
SCN	day 1	24 hours	0.1%NaOH	2	14	D10	0	97.14
SCN	day 1	24 hours	0.1%NaOH	2	15	D11	0	96.55
SCN	day 1	24 hours	0.1%NaOH	2	16	D12	0	97.56
SCN	day 1	24 hours	neg. cont.	2	17	E1	82.14	0
SCN	day 1	24 hours	neg. cont.	2	18	E2	94.44	7.89
SCN	day 1	24 hours	neg. cont.	2	19	E3	91.3	0
SCN	day 1	24 hours	neg. cont.	2	20	E4	90.62	0
SCN	day 1	24 hours	10uM Iver	2	17	E5	39.39	2.86
SCN	day 1	24 hours	10uM Iver	2	18	E6	28	0
SCN	day 1	24 hours	10uM Iver	2	19	E7	20.69	0
SCN	day 1	24 hours	10uM Iver	2	20	E8	28.57	0
SCN	day 1	24 hours	0.1%NaOH	2	17	E9	0	100
SCN	day 1	24 hours	0.1%NaOH	2	18	E10	0	100
SCN	day 1	24 hours	0.1%NaOH	2	19	E11	0	96.88
SCN	day 1	24 hours	0.1%NaOH	2	20	E12	0	96.3
SCN	day 1	24 hours	neg. cont.	2	21	F1	95.83	0
SCN	day 1	24 hours	neg. cont.	2	22	F2	88.46	11.54
SCN	day 1	24 hours	neg. cont.	2	23	F3	85.19	0
SCN	day 1	24 hours	neg. cont.	2	24	F4	100	0
SCN	day 1	24 hours	10uM Iver	2	21	F5	32.14	0
SCN	day 1	24 hours	10uM Iver	2	22	F6	21.21	2.94
SCN	day 1	24 hours	10uM Iver	2	23	F7	22.22	0
SCN	day 1	24 hours	10uM Iver	2	24	F8	32	4
SCN	day 1	24 hours	0.1%NaOH	2	21	F9	0	100
SCN	day 1	24 hours	0.1%NaOH	2	22	F10	0	100
SCN	day 1	24 hours	0.1%NaOH	2	23	F11	0	100
SCN	day 1	24 hours	0.1%NaOH	2	24	F12	0	96.43
SCN	day 1	24 hours	neg. cont.	2	25	G1	81.25	6.25
SCN	day 1	24 hours	neg. cont.	2	26	G2	82.76	10
SCN	day 1	24 hours	neg. cont.	2	27	G3	70	30
SCN	day 1	24 hours	neg. cont.	2	28	G4	96.55	0
SCN	day 1	24 hours	10uM Iver	2	25	G5	40	6.67
SCN	day 1	24 hours	10uM Iver	2	26	G6	38.46	0
SCN	day 1	24 hours	10uM Iver	2	27	G7	37.04	0
SCN	day 1	24 hours	10uM Iver	2	28	G8	28.57	0
SCN	day 1	24 hours	0.1%NaOH	2	25	G9	0	100
SCN	day 1	24 hours	0.1%NaOH	2	26	G10	0	100
SCN	day 1	24 hours	0.1%NaOH	2	27	G11	0	100
SCN	day 1	24 hours	0.1%NaOH	2	28	G12	3.45	93.1
SCN	day 1	24 hours	neg. cont.	2	29	H1	81.25	6.25
SCN	day 1	24 hours	neg. cont.	2	30	H2	88.89	2.63
SCN	day 1	24 hours	neg. cont.	2	31	H3	100	25
SCN	day 1	24 hours	neg. cont.	2	32	H4	100	0
SCN	day 1	24 hours	10uM Iver	2	29	H5	24	0
SCN	day 1	24 hours	10uM Iver	2	30	H6	34.29	2.86
SCN	day 1	24 hours	10uM Iver	2	31	H7	33.33	3.23
SCN	day 1	24 hours	10uM Iver	2	32	H8	37.84	2.63
SCN	day 1	24 hours	0.1%NaOH	2	29	H9	2.5	95
SCN	day 1	24 hours	0.1%NaOH	2	30	H10	0	94.87
SCN	day 1	24 hours	0.1%NaOH	2	31	H11	0	100
SCN	day 1	24 hours	0.1%NaOH	2	32	H12	7.69	92.31
SCN	day 1	24 hours	neg. cont.	3	1	A1	96.43	0
SCN	day 1	24 hours	neg. cont.	3	2	A2	84.62	7.69
SCN	day 1	24 hours	neg. cont.	3	3	A3	90.91	0
SCN	day 1	24 hours	neg. cont.	3	4	A4	91.67	0
SCN	day 1	24 hours	10uM Iver	3	1	A5	30.43	0
SCN	day 1	24 hours	10uM Iver	3	2	A6	18.52	3.57
SCN	day 1	24 hours	10uM Iver	3	3	A7	22.73	0
SCN	day 1	24 hours	10uM Iver	3	4	A8	20	2.86
SCN	day 1	24 hours	0.1%NaOH	3	1	A9	5	100
SCN	day 1	24 hours	0.1%NaOH	3	2	A10	5.88	97.06
SCN	day 1	24 hours	0.1%NaOH	3	3	A11	5.71	91.43
SCN	day 1	24 hours	0.1%NaOH	3	4	A12	2.63	97.37
SCN	day 1	24 hours	neg. cont.	3	5	B1	91.67	0
SCN	day 1	24 hours	neg. cont.	3	6	B2	96.3	3.7
SCN	day 1	24 hours	neg. cont.	3	7	B3	90.91	2.94
SCN	day 1	24 hours	neg. cont.	3	8	B4	91.67	0
SCN	day 1	24 hours	10uM Iver	3	5	B5	22.86	2.78
SCN	day 1	24 hours	10uM Iver	3	6	B6	26.09	0
SCN	day 1	24 hours	10uM Iver	3	7	B7	35	4.55
SCN	day 1	24 hours	10uM Iver	3	8	B8	21.88	0
SCN	day 1	24 hours	0.1%NaOH	3	5	B9	11.76	94.12
SCN	day 1	24 hours	0.1%NaOH	3	6	B10	0	96.55
SCN	day 1	24 hours	0.1%NaOH	3	7	B11	0	97.56
SCN	day 1	24 hours	0.1%NaOH	3	8	B12	7.69	92.31
SCN	day 1	24 hours	neg. cont.	3	9	C1	87.5	6.25
SCN	day 1	24 hours	neg. cont.	3	10	C2	80.95	4.76
SCN	day 1	24 hours	neg. cont.	3	11	C3	88.24	0
SCN	day 1	24 hours	neg. cont.	3	12	C4	96.3	0
SCN	day 1	24 hours	10uM Iver	3	9	C5	29.63	3.57
SCN	day 1	24 hours	10uM Iver	3	10	C6	16.67	12
SCN	day 1	24 hours	10uM Iver	3	11	C7	16.67	4.17
SCN	day 1	24 hours	10uM Iver	3	12	C8	26.32	5.26
SCN	day 1	24 hours	0.1%NaOH	3	9	C9	0	100
SCN	day 1	24 hours	0.1%NaOH	3	10	C10	8.33	94.44
SCN	day 1	24 hours	0.1%NaOH	3	11	C11	0	100
SCN	day 1	24 hours	0.1%NaOH	3	12	C12	0	97.37
SCN	day 1	24 hours	neg. cont.	3	13	D1	90.62	3.03
SCN	day 1	24 hours	neg. cont.	3	14	D2	94.29	0
SCN	day 1	24 hours	neg. cont.	3	15	D3	91.67	2.63
SCN	day 1	24 hours	neg. cont.	3	16	D4	96.97	2.94
SCN	day 1	24 hours	10uM Iver	3	13	D5	21.74	0
SCN	day 1	24 hours	10uM Iver	3	14	D6	25	0
SCN	day 1	24 hours	10uM Iver	3	15	D7	25.93	0
SCN	day 1	24 hours	10uM Iver	3	16	D8	25.81	0
SCN	day 1	24 hours	0.1%NaOH	3	13	D9	0	100
SCN	day 1	24 hours	0.1%NaOH	3	14	D10	0	96.67
SCN	day 1	24 hours	0.1%NaOH	3	15	D11	0	100
SCN	day 1	24 hours	0.1%NaOH	3	16	D12	0	100
SCN	day 1	24 hours	neg. cont.	3	17	E1	95.45	0
SCN	day 1	24 hours	neg. cont.	3	18	E2	85.19	0
SCN	day 1	24 hours	neg. cont.	3	19	E3	100	5
SCN	day 1	24 hours	neg. cont.	3	20	E4	90.62	9.09
SCN	day 1	24 hours	10uM Iver	3	17	E5	40.74	6.9
SCN	day 1	24 hours	10uM Iver	3	18	E6	28.57	6.9
SCN	day 1	24 hours	10uM Iver	3	19	E7	23.81	0
SCN	day 1	24 hours	10uM Iver	3	20	E8	10	0
SCN	day 1	24 hours	0.1%NaOH	3	17	E9	0	100
SCN	day 1	24 hours	0.1%NaOH	3	18	E10	0	100
SCN	day 1	24 hours	0.1%NaOH	3	19	E11	0	92
SCN	day 1	24 hours	0.1%NaOH	3	20	E12	0	100
SCN	day 1	24 hours	neg. cont.	3	21	F1	89.29	0
SCN	day 1	24 hours	neg. cont.	3	22	F2	88.89	22.22
SCN	day 1	24 hours	neg. cont.	3	23	F3	100	21.74
SCN	day 1	24 hours	neg. cont.	3	24	F4	100	0
SCN	day 1	24 hours	10uM Iver	3	21	F5	20	0
SCN	day 1	24 hours	10uM Iver	3	22	F6	26.67	0
SCN	day 1	24 hours	10uM Iver	3	23	F7	28	0
SCN	day 1	24 hours	10uM Iver	3	24	F8	29.03	0
SCN	day 1	24 hours	0.1%NaOH	3	21	F9	0	100
SCN	day 1	24 hours	0.1%NaOH	3	22	F10	0	97.06
SCN	day 1	24 hours	0.1%NaOH	3	23	F11	4.55	95.45
SCN	day 1	24 hours	0.1%NaOH	3	24	F12	0	100
SCN	day 1	24 hours	neg. cont.	3	25	G1	76.47	0
SCN	day 1	24 hours	neg. cont.	3	26	G2	92.59	3.7
SCN	day 1	24 hours	neg. cont.	3	27	G3	92.31	7.69
SCN	day 1	24 hours	neg. cont.	3	28	G4	89.29	10.34
SCN	day 1	24 hours	10uM Iver	3	25	G5	21.43	3.33
SCN	day 1	24 hours	10uM Iver	3	26	G6	27.27	0
SCN	day 1	24 hours	10uM Iver	3	27	G7	38.1	0
SCN	day 1	24 hours	10uM Iver	3	28	G8	35.71	3.57
SCN	day 1	24 hours	0.1%NaOH	3	25	G9	3.12	96.88
SCN	day 1	24 hours	0.1%NaOH	3	26	G10	0	100
SCN	day 1	24 hours	0.1%NaOH	3	27	G11	0	97.44
SCN	day 1	24 hours	0.1%NaOH	3	28	G12	0	95
SCN	day 1	24 hours	neg. cont.	3	29	H1	86.67	0
SCN	day 1	24 hours	neg. cont.	3	30	H2	88.89	5.41
SCN	day 1	24 hours	neg. cont.	3	31	H3	72.22	5.26
SCN	day 1	24 hours	neg. cont.	3	32	H4	100	9.09
SCN	day 1	24 hours	10uM Iver	3	29	H5	13.04	0
SCN	day 1	24 hours	10uM Iver	3	30	H6	42.86	0
SCN	day 1	24 hours	10uM Iver	3	31	H7	20	0
SCN	day 1	24 hours	10uM Iver	3	32	H8	17.39	4
SCN	day 1	24 hours	0.1%NaOH	3	29	H9	0	97.14
SCN	day 1	24 hours	0.1%NaOH	3	30	H10	0	100
SCN	day 1	24 hours	0.1%NaOH	3	31	H11	0	100
SCN	day 1	24 hours	0.1%NaOH	3	32	H12	0	97.56
SCN	day 1	24 hours	neg. cont.	4	1	A1	88.89	0
SCN	day 1	24 hours	neg. cont.	4	2	A2	90.32	3.13
SCN	day 1	24 hours	neg. cont.	4	3	A3	70	3.33
SCN	day 1	24 hours	neg. cont.	4	4	A4	95.24	0
SCN	day 1	24 hours	10uM Iver	4	1	A5	23.53	0
SCN	day 1	24 hours	10uM Iver	4	2	A6	27.78	0
SCN	day 1	24 hours	10uM Iver	4	3	A7	16	0
SCN	day 1	24 hours	10uM Iver	4	4	A8	22.73	13.04
SCN	day 1	24 hours	0.1%NaOH	4	1	A9	5	100
SCN	day 1	24 hours	0.1%NaOH	4	2	A10	0	100
SCN	day 1	24 hours	0.1%NaOH	4	3	A11	0	89.74
SCN	day 1	24 hours	0.1%NaOH	4	4	A12	0	100
SCN	day 1	24 hours	neg. cont.	4	5	B1	93.75	6.25
SCN	day 1	24 hours	neg. cont.	4	6	B2	94.74	0
SCN	day 1	24 hours	neg. cont.	4	7	B3	88	0
SCN	day 1	24 hours	neg. cont.	4	8	B4	94.74	0
SCN	day 1	24 hours	10uM Iver	4	5	B5	16	4
SCN	day 1	24 hours	10uM Iver	4	6	B6	37.04	0
SCN	day 1	24 hours	10uM Iver	4	7	B7	30.43	8
SCN	day 1	24 hours	10uM Iver	4	8	B8	18.52	7.41
SCN	day 1	24 hours	0.1%NaOH	4	5	B9	0	100
SCN	day 1	24 hours	0.1%NaOH	4	6	B10	3.85	96.15
SCN	day 1	24 hours	0.1%NaOH	4	7	B11	0	96.97
SCN	day 1	24 hours	0.1%NaOH	4	8	B12	0	100
SCN	day 1	24 hours	neg. cont.	4	9	C1	73.33	0
SCN	day 1	24 hours	neg. cont.	4	10	C2	77.78	3.57
SCN	day 1	24 hours	neg. cont.	4	11	C3	82.14	0
SCN	day 1	24 hours	neg. cont.	4	12	C4	91.18	0
SCN	day 1	24 hours	10uM Iver	4	9	C5	32	4
SCN	day 1	24 hours	10uM Iver	4	10	C6	20.83	0
SCN	day 1	24 hours	10uM Iver	4	11	C7	19.05	4.55
SCN	day 1	24 hours	10uM Iver	4	12	C8	20	4
SCN	day 1	24 hours	0.1%NaOH	4	9	C9	0	100
SCN	day 1	24 hours	0.1%NaOH	4	10	C10	0	100
SCN	day 1	24 hours	0.1%NaOH	4	11	C11	0	96.97
SCN	day 1	24 hours	0.1%NaOH	4	12	C12	0	100
SCN	day 1	24 hours	neg. cont.	4	13	D1	86.67	0
SCN	day 1	24 hours	neg. cont.	4	14	D2	92	7.41
SCN	day 1	24 hours	neg. cont.	4	15	D3	100	0
SCN	day 1	24 hours	neg. cont.	4	16	D4	88.89	0
SCN	day 1	24 hours	10uM Iver	4	13	D5	24.14	0
SCN	day 1	24 hours	10uM Iver	4	14	D6	26.92	0
SCN	day 1	24 hours	10uM Iver	4	15	D7	31.58	5.26
SCN	day 1	24 hours	10uM Iver	4	16	D8	28	3.85
SCN	day 1	24 hours	0.1%NaOH	4	13	D9	0	100
SCN	day 1	24 hours	0.1%NaOH	4	14	D10	0	97.3
SCN	day 1	24 hours	0.1%NaOH	4	15	D11	0	97.62
SCN	day 1	24 hours	0.1%NaOH	4	16	D12	0	100
SCN	day 1	24 hours	neg. cont.	4	17	E1	88	3.85
SCN	day 1	24 hours	neg. cont.	4	18	E2	96.3	3.57
SCN	day 1	24 hours	neg. cont.	4	19	E3	96.3	0
SCN	day 1	24 hours	neg. cont.	4	20	E4	82.35	0
SCN	day 1	24 hours	10uM Iver	4	17	E5	5.56	0
SCN	day 1	24 hours	10uM Iver	4	18	E6	27.27	0
SCN	day 1	24 hours	10uM Iver	4	19	E7	34.78	0
SCN	day 1	24 hours	10uM Iver	4	20	E8	21.88	0
SCN	day 1	24 hours	0.1%NaOH	4	17	E9	0	100
SCN	day 1	24 hours	0.1%NaOH	4	18	E10	0	100
SCN	day 1	24 hours	0.1%NaOH	4	19	E11	0	100
SCN	day 1	24 hours	0.1%NaOH	4	20	E12	4.17	95.83
SCN	day 1	24 hours	neg. cont.	4	21	F1	88	4
SCN	day 1	24 hours	neg. cont.	4	22	F2	96.77	0
SCN	day 1	24 hours	neg. cont.	4	23	F3	91.3	0
SCN	day 1	24 hours	neg. cont.	4	24	F4	96.15	0
SCN	day 1	24 hours	10uM Iver	4	21	F5	15	0
SCN	day 1	24 hours	10uM Iver	4	22	F6	20	4
SCN	day 1	24 hours	10uM Iver	4	23	F7	30.43	0
SCN	day 1	24 hours	10uM Iver	4	24	F8	12.9	0
SCN	day 1	24 hours	0.1%NaOH	4	21	F9	0	97.06
SCN	day 1	24 hours	0.1%NaOH	4	22	F10	0	97.14
SCN	day 1	24 hours	0.1%NaOH	4	23	F11	0	100
SCN	day 1	24 hours	0.1%NaOH	4	24	F12	0	100
SCN	day 1	24 hours	neg. cont.	4	25	G1	82.61	0
SCN	day 1	24 hours	neg. cont.	4	26	G2	89.66	6.67
SCN	day 1	24 hours	neg. cont.	4	27	G3	93.1	0
SCN	day 1	24 hours	neg. cont.	4	28	G4	97.3	0
SCN	day 1	24 hours	10uM Iver	4	25	G5	33.33	0
SCN	day 1	24 hours	10uM Iver	4	26	G6	17.86	0
SCN	day 1	24 hours	10uM Iver	4	27	G7	35.71	0
SCN	day 1	24 hours	10uM Iver	4	28	G8	23.08	0
SCN	day 1	24 hours	0.1%NaOH	4	25	G9	0	100
SCN	day 1	24 hours	0.1%NaOH	4	26	G10	0	100
SCN	day 1	24 hours	0.1%NaOH	4	27	G11	0	100
SCN	day 1	24 hours	0.1%NaOH	4	28	G12	0	95.83
SCN	day 1	24 hours	neg. cont.	4	29	H1	86.96	0
SCN	day 1	24 hours	neg. cont.	4	30	H2	96.15	0
SCN	day 1	24 hours	neg. cont.	4	31	H3	94.12	2.94
SCN	day 1	24 hours	neg. cont.	4	32	H4	94.12	0
SCN	day 1	24 hours	10uM Iver	4	29	H5	42.86	0
SCN	day 1	24 hours	10uM Iver	4	30	H6	22.22	0
SCN	day 1	24 hours	10uM Iver	4	31	H7	25	0
SCN	day 1	24 hours	10uM Iver	4	32	H8	25	0
SCN	day 1	24 hours	0.1%NaOH	4	29	H9	14.29	89.29
SCN	day 1	24 hours	0.1%NaOH	4	30	H10	4.35	100
SCN	day 1	24 hours	0.1%NaOH	4	31	H11	3.57	96.43
SCN	day 1	24 hours	0.1%NaOH	4	32	H12	4.76	95.24
SCN	day 1	24 hours	neg. cont.	5	1	A1	86.96	0
SCN	day 1	24 hours	neg. cont.	5	2	A2	100	0
SCN	day 1	24 hours	neg. cont.	5	3	A3	91.3	0
SCN	day 1	24 hours	neg. cont.	5	4	A4	91.67	2.78
SCN	day 1	24 hours	10uM Iver	5	1	A5	29.03	0
SCN	day 1	24 hours	10uM Iver	5	2	A6	20	5
SCN	day 1	24 hours	10uM Iver	5	3	A7	10	15
SCN	day 1	24 hours	10uM Iver	5	4	A8	17.65	17.65
SCN	day 1	24 hours	0.1%NaOH	5	1	A9	0	95.45
SCN	day 1	24 hours	0.1%NaOH	5	2	A10	4.17	95.83
SCN	day 1	24 hours	0.1%NaOH	5	3	A11	0	94.59
SCN	day 1	24 hours	0.1%NaOH	5	4	A12	3.57	89.29
SCN	day 1	24 hours	neg. cont.	5	5	B1	92	0
SCN	day 1	24 hours	neg. cont.	5	6	B2	92	0
SCN	day 1	24 hours	neg. cont.	5	7	B3	91.89	5.26
SCN	day 1	24 hours	neg. cont.	5	8	B4	95.65	0
SCN	day 1	24 hours	10uM Iver	5	5	B5	31.03	6.67
SCN	day 1	24 hours	10uM Iver	5	6	B6	16.67	0
SCN	day 1	24 hours	10uM Iver	5	7	B7	27.78	0
SCN	day 1	24 hours	10uM Iver	5	8	B8	12.9	0
SCN	day 1	24 hours	0.1%NaOH	5	5	B9	0	100
SCN	day 1	24 hours	0.1%NaOH	5	6	B10	0	100
SCN	day 1	24 hours	0.1%NaOH	5	7	B11	0	100
SCN	day 1	24 hours	0.1%NaOH	5	8	B12	3.12	96.97
SCN	day 1	24 hours	neg. cont.	5	9	C1	77.78	7.41
SCN	day 1	24 hours	neg. cont.	5	10	C2	92.86	0
SCN	day 1	24 hours	neg. cont.	5	11	C3	89.47	0
SCN	day 1	24 hours	neg. cont.	5	12	C4	87.5	4
SCN	day 1	24 hours	10uM Iver	5	9	C5	16.67	0
SCN	day 1	24 hours	10uM Iver	5	10	C6	22.73	4.55
SCN	day 1	24 hours	10uM Iver	5	11	C7	20	4
SCN	day 1	24 hours	10uM Iver	5	12	C8	26.92	0
SCN	day 1	24 hours	0.1%NaOH	5	9	C9	0	95
SCN	day 1	24 hours	0.1%NaOH	5	10	C10	0	92.86
SCN	day 1	24 hours	0.1%NaOH	5	11	C11	0	100
SCN	day 1	24 hours	0.1%NaOH	5	12	C12	0	100
SCN	day 1	24 hours	neg. cont.	5	13	D1	95.24	4.76
SCN	day 1	24 hours	neg. cont.	5	14	D2	92	4
SCN	day 1	24 hours	neg. cont.	5	15	D3	81.25	0
SCN	day 1	24 hours	neg. cont.	5	16	D4	89.29	0
SCN	day 1	24 hours	10uM Iver	5	13	D5	27.03	0
SCN	day 1	24 hours	10uM Iver	5	14	D6	17.65	16.67
SCN	day 1	24 hours	10uM Iver	5	15	D7	23.33	0
SCN	day 1	24 hours	10uM Iver	5	16	D8	17.24	3.45
SCN	day 1	24 hours	0.1%NaOH	5	13	D9	0	100
SCN	day 1	24 hours	0.1%NaOH	5	14	D10	0	95.65
SCN	day 1	24 hours	0.1%NaOH	5	15	D11	0	97.22
SCN	day 1	24 hours	0.1%NaOH	5	16	D12	0	100
SCN	day 1	24 hours	neg. cont.	5	17	E1	83.87	0
SCN	day 1	24 hours	neg. cont.	5	18	E2	80.95	0
SCN	day 1	24 hours	neg. cont.	5	19	E3	93.94	0
SCN	day 1	24 hours	neg. cont.	5	20	E4	80.65	0
SCN	day 1	24 hours	10uM Iver	5	17	E5	25	3.45
SCN	day 1	24 hours	10uM Iver	5	18	E6	30	0
SCN	day 1	24 hours	10uM Iver	5	19	E7	22.22	0
SCN	day 1	24 hours	10uM Iver	5	20	E8	10	5
SCN	day 1	24 hours	0.1%NaOH	5	17	E9	0	100
SCN	day 1	24 hours	0.1%NaOH	5	18	E10	0	96.77
SCN	day 1	24 hours	0.1%NaOH	5	19	E11	2.27	100
SCN	day 1	24 hours	0.1%NaOH	5	20	E12	3.57	100
SCN	day 1	24 hours	neg. cont.	5	21	F1	91.3	0
SCN	day 1	24 hours	neg. cont.	5	22	F2	87.88	3.03
SCN	day 1	24 hours	neg. cont.	5	23	F3	96.43	0
SCN	day 1	24 hours	neg. cont.	5	24	F4	91.67	0
SCN	day 1	24 hours	10uM Iver	5	21	F5	22.22	3.45
SCN	day 1	24 hours	10uM Iver	5	22	F6	28.57	0
SCN	day 1	24 hours	10uM Iver	5	23	F7	52.63	0
SCN	day 1	24 hours	10uM Iver	5	24	F8	18.52	3.7
SCN	day 1	24 hours	0.1%NaOH	5	21	F9	0	91.67
SCN	day 1	24 hours	0.1%NaOH	5	22	F10	0	100
SCN	day 1	24 hours	0.1%NaOH	5	23	F11	0	100
SCN	day 1	24 hours	0.1%NaOH	5	24	F12	0	100
SCN	day 1	24 hours	neg. cont.	5	25	G1	100	0
SCN	day 1	24 hours	neg. cont.	5	26	G2	89.66	0
SCN	day 1	24 hours	neg. cont.	5	27	G3	84.21	0
SCN	day 1	24 hours	neg. cont.	5	28	G4	81.25	6.25
SCN	day 1	24 hours	10uM Iver	5	25	G5	13.79	3.45
SCN	day 1	24 hours	10uM Iver	5	26	G6	36.36	4.55
SCN	day 1	24 hours	10uM Iver	5	27	G7	15.38	3.85
SCN	day 1	24 hours	10uM Iver	5	28	G8	13.04	0
SCN	day 1	24 hours	0.1%NaOH	5	25	G9	0	100
SCN	day 1	24 hours	0.1%NaOH	5	26	G10	0	100
SCN	day 1	24 hours	0.1%NaOH	5	27	G11	5	95
SCN	day 1	24 hours	0.1%NaOH	5	28	G12	0	94.12
SCN	day 1	24 hours	neg. cont.	5	29	H1	92.86	7.14
SCN	day 1	24 hours	neg. cont.	5	30	H2	96.77	6.45
SCN	day 1	24 hours	neg. cont.	5	31	H3	86.67	3.23
SCN	day 1	24 hours	neg. cont.	5	32	H4	86.96	4.17
SCN	day 1	24 hours	10uM Iver	5	29	H5	23.81	0
SCN	day 1	24 hours	10uM Iver	5	30	H6	20	0
SCN	day 1	24 hours	10uM Iver	5	31	H7	29.41	0
SCN	day 1	24 hours	10uM Iver	5	32	H8	13.64	0
SCN	day 1	24 hours	0.1%NaOH	5	29	H9	0	100
SCN	day 1	24 hours	0.1%NaOH	5	30	H10	4.35	91.3
SCN	day 1	24 hours	0.1%NaOH	5	31	H11	0	96.43
SCN	day 1	24 hours	0.1%NaOH	5	32	H12	2.86	97.14
RKN	day 1	48 hours	neg. cont.	1	1	A1	93.94	7.35
RKN	day 1	48 hours	neg. cont.	1	2	A2	100	3.08
RKN	day 1	48 hours	neg. cont.	1	3	A3	98.41	1.59
RKN	day 1	48 hours	neg. cont.	1	4	A4	97.1	7.25
RKN	day 1	48 hours	10uM Iver	1	1	A5	43.64	1.79
RKN	day 1	48 hours	10uM Iver	1	2	A6	55.93	3.28
RKN	day 1	48 hours	10uM Iver	1	3	A7	66.67	3.92
RKN	day 1	48 hours	10uM Iver	1	4	A8	52.94	1.47
RKN	day 1	48 hours	0.1%NaOH	1	1	A9	0	84.31
RKN	day 1	48 hours	0.1%NaOH	1	2	A10	0	87.27
RKN	day 1	48 hours	0.1%NaOH	1	3	A11	0	88.52
RKN	day 1	48 hours	0.1%NaOH	1	4	A12	1.96	86.54
RKN	day 1	48 hours	neg. cont.	1	5	B1	96.49	8.62
RKN	day 1	48 hours	neg. cont.	1	6	B2	100	0
RKN	day 1	48 hours	neg. cont.	1	7	B3	97.1	8.7
RKN	day 1	48 hours	neg. cont.	1	8	B4	93.94	13.24
RKN	day 1	48 hours	10uM Iver	1	5	B5	58.73	1.59
RKN	day 1	48 hours	10uM Iver	1	6	B6	60.81	4.05
RKN	day 1	48 hours	10uM Iver	1	7	B7	64.29	6.9
RKN	day 1	48 hours	10uM Iver	1	8	B8	65.71	2.86
RKN	day 1	48 hours	0.1%NaOH	1	5	B9	0	92.73
RKN	day 1	48 hours	0.1%NaOH	1	6	B10	0	93.62
RKN	day 1	48 hours	0.1%NaOH	1	7	B11	2.33	95.35
RKN	day 1	48 hours	0.1%NaOH	1	8	B12	0	82.35
RKN	day 1	48 hours	neg. cont.	1	9	C1	98.43	2.24
RKN	day 1	48 hours	neg. cont.	1	10	C2	96.77	5.26
RKN	day 1	48 hours	neg. cont.	1	11	C3	96.67	3.3
RKN	day 1	48 hours	neg. cont.	1	12	C4	97.1	1.35
RKN	day 1	48 hours	10uM Iver	1	9	C5	53.03	0
RKN	day 1	48 hours	10uM Iver	1	10	C6	56.06	2.99
RKN	day 1	48 hours	10uM Iver	1	11	C7	66.67	0
RKN	day 1	48 hours	10uM Iver	1	12	C8	46.88	3.08
RKN	day 1	48 hours	0.1%NaOH	1	9	C9	2.82	95.83
RKN	day 1	48 hours	0.1%NaOH	1	10	C10	0	89.29
RKN	day 1	48 hours	0.1%NaOH	1	11	C11	1.75	94.74
RKN	day 1	48 hours	0.1%NaOH	1	12	C12	1.85	88.89
RKN	day 1	48 hours	neg. cont.	1	13	D1	95.65	1.41
RKN	day 1	48 hours	neg. cont.	1	14	D2	96.05	3.9
RKN	day 1	48 hours	neg. cont.	1	15	D3	96.43	5.36
RKN	day 1	48 hours	neg. cont.	1	16	D4	96.83	3.17
RKN	day 1	48 hours	10uM Iver	1	13	D5	56.9	0
RKN	day 1	48 hours	10uM Iver	1	14	D6	54.69	1.54
RKN	day 1	48 hours	10uM Iver	1	15	D7	57.58	5.97
RKN	day 1	48 hours	10uM Iver	1	16	D8	66.07	0
RKN	day 1	48 hours	0.1%NaOH	1	13	D9	1.89	86.79
RKN	day 1	48 hours	0.1%NaOH	1	14	D10	1.49	89.55
RKN	day 1	48 hours	0.1%NaOH	1	15	D11	0	88.24
RKN	day 1	48 hours	0.1%NaOH	1	16	D12	0	85.71
RKN	day 1	48 hours	neg. cont.	1	17	E1	96.49	1.69
RKN	day 1	48 hours	neg. cont.	1	18	E2	98.55	2.9
RKN	day 1	48 hours	neg. cont.	1	19	E3	96.51	3.49
RKN	day 1	48 hours	neg. cont.	1	20	E4	95.89	4.05
RKN	day 1	48 hours	10uM Iver	1	17	E5	58.06	0
RKN	day 1	48 hours	10uM Iver	1	18	E6	71.88	4.55
RKN	day 1	48 hours	10uM Iver	1	19	E7	49.25	0
RKN	day 1	48 hours	10uM Iver	1	20	E8	56.06	3.03
RKN	day 1	48 hours	0.1%NaOH	1	17	E9	1.56	90.63
RKN	day 1	48 hours	0.1%NaOH	1	18	E10	0	88.33
RKN	day 1	48 hours	0.1%NaOH	1	19	E11	0	91.23
RKN	day 1	48 hours	0.1%NaOH	1	20	E12	1.64	95.08
RKN	day 1	48 hours	neg. cont.	1	21	F1	98.36	6.35
RKN	day 1	48 hours	neg. cont.	1	22	F2	95.65	8.33
RKN	day 1	48 hours	neg. cont.	1	23	F3	95	6.45
RKN	day 1	48 hours	neg. cont.	1	24	F4	96.49	0
RKN	day 1	48 hours	10uM Iver	1	21	F5	61.64	2.7
RKN	day 1	48 hours	10uM Iver	1	22	F6	65.22	10.87
RKN	day 1	48 hours	10uM Iver	1	23	F7	56.45	3.23
RKN	day 1	48 hours	10uM Iver	1	24	F8	57.58	7.58
RKN	day 1	48 hours	0.1%NaOH	1	21	F9	1.75	91.23
RKN	day 1	48 hours	0.1%NaOH	1	22	F10	1.59	96.83
RKN	day 1	48 hours	0.1%NaOH	1	23	F11	0	89.83
RKN	day 1	48 hours	0.1%NaOH	1	24	F12	0	83.67
RKN	day 1	48 hours	neg. cont.	1	25	G1	97.33	0
RKN	day 1	48 hours	neg. cont.	1	26	G2	98.7	1.28
RKN	day 1	48 hours	neg. cont.	1	27	G3	98.11	1.75
RKN	day 1	48 hours	neg. cont.	1	28	G4	95.24	3.13
RKN	day 1	48 hours	10uM Iver	1	25	G5	48.44	3.08
RKN	day 1	48 hours	10uM Iver	1	26	G6	52.83	1.85
RKN	day 1	48 hours	10uM Iver	1	27	G7	73.68	0
RKN	day 1	48 hours	10uM Iver	1	28	G8	68	5.26
RKN	day 1	48 hours	0.1%NaOH	1	25	G9	0	92.59
RKN	day 1	48 hours	0.1%NaOH	1	26	G10	0	87.5
RKN	day 1	48 hours	0.1%NaOH	1	27	G11	0	92.54
RKN	day 1	48 hours	0.1%NaOH	1	28	G12	1.79	82.14
RKN	day 1	48 hours	neg. cont.	1	29	H1	97.26	4.05
RKN	day 1	48 hours	neg. cont.	1	30	H2	98.57	1.41
RKN	day 1	48 hours	neg. cont.	1	31	H3	98.11	1.85
RKN	day 1	48 hours	neg. cont.	1	32	H4	95.59	2.86
RKN	day 1	48 hours	10uM Iver	1	29	H5	63.29	0
RKN	day 1	48 hours	10uM Iver	1	30	H6	69.33	2.67
RKN	day 1	48 hours	10uM Iver	1	31	H7	69.49	5.08
RKN	day 1	48 hours	10uM Iver	1	32	H8	72.73	9.09
RKN	day 1	48 hours	0.1%NaOH	1	29	H9	0	91.38
RKN	day 1	48 hours	0.1%NaOH	1	30	H10	0	85.33
RKN	day 1	48 hours	0.1%NaOH	1	31	H11	0	91.84
RKN	day 1	48 hours	0.1%NaOH	1	32	H12	0	92.16
RKN	day 1	48 hours	neg. cont.	2	1	A1	100	1.69
RKN	day 1	48 hours	neg. cont.	2	2	A2	100	0
RKN	day 1	48 hours	neg. cont.	2	3	A3	100	0
RKN	day 1	48 hours	neg. cont.	2	4	A4	98.59	1.37
RKN	day 1	48 hours	10uM Iver	2	1	A5	62.86	2.86
RKN	day 1	48 hours	10uM Iver	2	2	A6	61.02	1.69
RKN	day 1	48 hours	10uM Iver	2	3	A7	54.69	1.56
RKN	day 1	48 hours	10uM Iver	2	4	A8	66.15	6.06
RKN	day 1	48 hours	0.1%NaOH	2	1	A9	0	91.94
RKN	day 1	48 hours	0.1%NaOH	2	2	A10	0	95.65
RKN	day 1	48 hours	0.1%NaOH	2	3	A11	0	92.59
RKN	day 1	48 hours	0.1%NaOH	2	4	A12	2.27	79.55
RKN	day 1	48 hours	neg. cont.	2	5	B1	100	3.17
RKN	day 1	48 hours	neg. cont.	2	6	B2	91.3	4.29
RKN	day 1	48 hours	neg. cont.	2	7	B3	100	0
RKN	day 1	48 hours	neg. cont.	2	8	B4	95.65	5.48
RKN	day 1	48 hours	10uM Iver	2	5	B5	59.02	1.64
RKN	day 1	48 hours	10uM Iver	2	6	B6	56.92	4.55
RKN	day 1	48 hours	10uM Iver	2	7	B7	54.55	5.36
RKN	day 1	48 hours	10uM Iver	2	8	B8	47.37	8.77
RKN	day 1	48 hours	0.1%NaOH	2	5	B9	1.82	94.64
RKN	day 1	48 hours	0.1%NaOH	2	6	B10	0	93.88
RKN	day 1	48 hours	0.1%NaOH	2	7	B11	0	94
RKN	day 1	48 hours	0.1%NaOH	2	8	B12	0	87.5
RKN	day 1	48 hours	neg. cont.	2	9	C1	93.59	1.28
RKN	day 1	48 hours	neg. cont.	2	10	C2	95.71	2.82
RKN	day 1	48 hours	neg. cont.	2	11	C3	95.45	4.48
RKN	day 1	48 hours	neg. cont.	2	12	C4	98.48	0
RKN	day 1	48 hours	10uM Iver	2	9	C5	51.52	2.99
RKN	day 1	48 hours	10uM Iver	2	10	C6	63.79	1.72
RKN	day 1	48 hours	10uM Iver	2	11	C7	58.57	1.41
RKN	day 1	48 hours	10uM Iver	2	12	C8	58.49	3.77
RKN	day 1	48 hours	0.1%NaOH	2	9	C9	0	85.96
RKN	day 1	48 hours	0.1%NaOH	2	10	C10	0	98.15
RKN	day 1	48 hours	0.1%NaOH	2	11	C11	0	87.69
RKN	day 1	48 hours	0.1%NaOH	2	12	C12	2.13	87.23
RKN	day 1	48 hours	neg. cont.	2	13	D1	95.59	4.35
RKN	day 1	48 hours	neg. cont.	2	14	D2	100	0
RKN	day 1	48 hours	neg. cont.	2	15	D3	100	1.67
RKN	day 1	48 hours	neg. cont.	2	16	D4	97.26	2.74
RKN	day 1	48 hours	10uM Iver	2	13	D5	52	3.9
RKN	day 1	48 hours	10uM Iver	2	14	D6	59.21	5.19
RKN	day 1	48 hours	10uM Iver	2	15	D7	47.76	7.46
RKN	day 1	48 hours	10uM Iver	2	16	D8	46.3	1.82
RKN	day 1	48 hours	0.1%NaOH	2	13	D9	0	94.83
RKN	day 1	48 hours	0.1%NaOH	2	14	D10	1.67	95
RKN	day 1	48 hours	0.1%NaOH	2	15	D11	0	97.1
RKN	day 1	48 hours	0.1%NaOH	2	16	D12	0	82.76
RKN	day 1	48 hours	neg. cont.	2	17	E1	93.44	4.92
RKN	day 1	48 hours	neg. cont.	2	18	E2	95.59	2.86
RKN	day 1	48 hours	neg. cont.	2	19	E3	95.71	4.29
RKN	day 1	48 hours	neg. cont.	2	20	E4	93.44	0
RKN	day 1	48 hours	10uM Iver	2	17	E5	59.46	5.33
RKN	day 1	48 hours	10uM Iver	2	18	E6	53.12	1.56
RKN	day 1	48 hours	10uM Iver	2	19	E7	63.64	7.46
RKN	day 1	48 hours	10uM Iver	2	20	E8	59.02	3.28
RKN	day 1	48 hours	0.1%NaOH	2	17	E9	0	95.16
RKN	day 1	48 hours	0.1%NaOH	2	18	E10	2	90
RKN	day 1	48 hours	0.1%NaOH	2	19	E11	0	93.94
RKN	day 1	48 hours	0.1%NaOH	2	20	E12	2.94	95.59
RKN	day 1	48 hours	neg. cont.	2	21	F1	96.23	1.85
RKN	day 1	48 hours	neg. cont.	2	22	F2	96.61	1.67
RKN	day 1	48 hours	neg. cont.	2	23	F3	95.38	5.97
RKN	day 1	48 hours	neg. cont.	2	24	F4	95.52	1.49
RKN	day 1	48 hours	10uM Iver	2	21	F5	50.85	6.78
RKN	day 1	48 hours	10uM Iver	2	22	F6	47.17	3.7
RKN	day 1	48 hours	10uM Iver	2	23	F7	51.56	1.56
RKN	day 1	48 hours	10uM Iver	2	24	F8	45.76	1.69
RKN	day 1	48 hours	0.1%NaOH	2	21	F9	2.04	95.92
RKN	day 1	48 hours	0.1%NaOH	2	22	F10	0	100
RKN	day 1	48 hours	0.1%NaOH	2	23	F11	0	87.3
RKN	day 1	48 hours	0.1%NaOH	2	24	F12	0	89.29
RKN	day 1	48 hours	neg. cont.	2	25	G1	95.16	1.61
RKN	day 1	48 hours	neg. cont.	2	26	G2	94.55	3.64
RKN	day 1	48 hours	neg. cont.	2	27	G3	96.55	1.69
RKN	day 1	48 hours	neg. cont.	2	28	G4	98.04	1.96
RKN	day 1	48 hours	10uM Iver	2	25	G5	62.65	4.82
RKN	day 1	48 hours	10uM Iver	2	26	G6	53.49	6.82
RKN	day 1	48 hours	10uM Iver	2	27	G7	58.18	3.64
RKN	day 1	48 hours	10uM Iver	2	28	G8	64.62	1.54
RKN	day 1	48 hours	0.1%NaOH	2	25	G9	0	90.63
RKN	day 1	48 hours	0.1%NaOH	2	26	G10	0	95.08
RKN	day 1	48 hours	0.1%NaOH	2	27	G11	0	94.83
RKN	day 1	48 hours	0.1%NaOH	2	28	G12	0	91.3
RKN	day 1	48 hours	neg. cont.	2	29	H1	96.72	0
RKN	day 1	48 hours	neg. cont.	2	30	H2	90.79	6.41
RKN	day 1	48 hours	neg. cont.	2	31	H3	96.23	1.82
RKN	day 1	48 hours	neg. cont.	2	32	H4	94.74	1.67
RKN	day 1	48 hours	10uM Iver	2	29	H5	71.21	1.49
RKN	day 1	48 hours	10uM Iver	2	30	H6	76.19	4.76
RKN	day 1	48 hours	10uM Iver	2	31	H7	64.38	0
RKN	day 1	48 hours	10uM Iver	2	32	H8	63.79	0
RKN	day 1	48 hours	0.1%NaOH	2	29	H9	0	94.12
RKN	day 1	48 hours	0.1%NaOH	2	30	H10	0	91.67
RKN	day 1	48 hours	0.1%NaOH	2	31	H11	0	92.31
RKN	day 1	48 hours	0.1%NaOH	2	32	H12	0	87.04
RKN	day 1	48 hours	neg. cont.	3	1	A1	96.67	5
RKN	day 1	48 hours	neg. cont.	3	2	A2	98.39	0
RKN	day 1	48 hours	neg. cont.	3	3	A3	100	0
RKN	day 1	48 hours	neg. cont.	3	4	A4	100	0
RKN	day 1	48 hours	10uM Iver	3	1	A5	69.62	3.75
RKN	day 1	48 hours	10uM Iver	3	2	A6	56.67	0
RKN	day 1	48 hours	10uM Iver	3	3	A7	67.57	2.7
RKN	day 1	48 hours	10uM Iver	3	4	A8	62.3	0
RKN	day 1	48 hours	0.1%NaOH	3	1	A9	0	95.59
RKN	day 1	48 hours	0.1%NaOH	3	2	A10	0	98.59
RKN	day 1	48 hours	0.1%NaOH	3	3	A11	0	100
RKN	day 1	48 hours	0.1%NaOH	3	4	A12	1.69	93.22
RKN	day 1	48 hours	neg. cont.	3	5	B1	100	0
RKN	day 1	48 hours	neg. cont.	3	6	B2	90.91	8.93
RKN	day 1	48 hours	neg. cont.	3	7	B3	93.65	2.99
RKN	day 1	48 hours	neg. cont.	3	8	B4	98.04	1.96
RKN	day 1	48 hours	10uM Iver	3	5	B5	50.98	3.92
RKN	day 1	48 hours	10uM Iver	3	6	B6	64.58	2.08
RKN	day 1	48 hours	10uM Iver	3	7	B7	70.91	5.45
RKN	day 1	48 hours	10uM Iver	3	8	B8	60.26	2.56
RKN	day 1	48 hours	0.1%NaOH	3	5	B9	1.89	98.11
RKN	day 1	48 hours	0.1%NaOH	3	6	B10	0	100
RKN	day 1	48 hours	0.1%NaOH	3	7	B11	0	98.15
RKN	day 1	48 hours	0.1%NaOH	3	8	B12	0	95.95
RKN	day 1	48 hours	neg. cont.	3	9	C1	91.8	3.23
RKN	day 1	48 hours	neg. cont.	3	10	C2	95.38	6.06
RKN	day 1	48 hours	neg. cont.	3	11	C3	98	0
RKN	day 1	48 hours	neg. cont.	3	12	C4	98.21	10.71
RKN	day 1	48 hours	10uM Iver	3	9	C5	58.14	0
RKN	day 1	48 hours	10uM Iver	3	10	C6	62.07	1.72
RKN	day 1	48 hours	10uM Iver	3	11	C7	54.69	6.25
RKN	day 1	48 hours	10uM Iver	3	12	C8	46.67	0
RKN	day 1	48 hours	0.1%NaOH	3	9	C9	0	95.24
RKN	day 1	48 hours	0.1%NaOH	3	10	C10	0	95.45
RKN	day 1	48 hours	0.1%NaOH	3	11	C11	0	94.2
RKN	day 1	48 hours	0.1%NaOH	3	12	C12	1.69	93.22
RKN	day 1	48 hours	neg. cont.	3	13	D1	100	0
RKN	day 1	48 hours	neg. cont.	3	14	D2	93.33	3.95
RKN	day 1	48 hours	neg. cont.	3	15	D3	98.44	0
RKN	day 1	48 hours	neg. cont.	3	16	D4	98.25	0
RKN	day 1	48 hours	10uM Iver	3	13	D5	57.69	1.92
RKN	day 1	48 hours	10uM Iver	3	14	D6	61.22	0
RKN	day 1	48 hours	10uM Iver	3	15	D7	64.52	1.61
RKN	day 1	48 hours	10uM Iver	3	16	D8	57.81	0
RKN	day 1	48 hours	0.1%NaOH	3	13	D9	0	98.44
RKN	day 1	48 hours	0.1%NaOH	3	14	D10	0	94.12
RKN	day 1	48 hours	0.1%NaOH	3	15	D11	1.47	95.59
RKN	day 1	48 hours	0.1%NaOH	3	16	D12	0	94.74
RKN	day 1	48 hours	neg. cont.	3	17	E1	93.55	4.69
RKN	day 1	48 hours	neg. cont.	3	18	E2	94.59	1.33
RKN	day 1	48 hours	neg. cont.	3	19	E3	96.67	1.61
RKN	day 1	48 hours	neg. cont.	3	20	E4	98.25	1.72
RKN	day 1	48 hours	10uM Iver	3	17	E5	53.45	1.69
RKN	day 1	48 hours	10uM Iver	3	18	E6	53.03	3.03
RKN	day 1	48 hours	10uM Iver	3	19	E7	61.4	3.51
RKN	day 1	48 hours	10uM Iver	3	20	E8	60.61	3.03
RKN	day 1	48 hours	0.1%NaOH	3	17	E9	0	95.31
RKN	day 1	48 hours	0.1%NaOH	3	18	E10	0	98.18
RKN	day 1	48 hours	0.1%NaOH	3	19	E11	0	96.97
RKN	day 1	48 hours	0.1%NaOH	3	20	E12	2.74	90.41
RKN	day 1	48 hours	neg. cont.	3	21	F1	94.2	2.86
RKN	day 1	48 hours	neg. cont.	3	22	F2	96.97	4.35
RKN	day 1	48 hours	neg. cont.	3	23	F3	100	5.8
RKN	day 1	48 hours	neg. cont.	3	24	F4	95.45	7.35
RKN	day 1	48 hours	10uM Iver	3	21	F5	60	8.57
RKN	day 1	48 hours	10uM Iver	3	22	F6	53.23	0
RKN	day 1	48 hours	10uM Iver	3	23	F7	55.93	3.33
RKN	day 1	48 hours	10uM Iver	3	24	F8	48.57	7.14
RKN	day 1	48 hours	0.1%NaOH	3	21	F9	0	100
RKN	day 1	48 hours	0.1%NaOH	3	22	F10	0	92.19
RKN	day 1	48 hours	0.1%NaOH	3	23	F11	0	98.18
RKN	day 1	48 hours	0.1%NaOH	3	24	F12	0	98.51
RKN	day 1	48 hours	neg. cont.	3	25	G1	98.28	3.45
RKN	day 1	48 hours	neg. cont.	3	26	G2	98.39	1.56
RKN	day 1	48 hours	neg. cont.	3	27	G3	93.75	2.04
RKN	day 1	48 hours	neg. cont.	3	28	G4	97.87	2.08
RKN	day 1	48 hours	10uM Iver	3	25	G5	73.47	6.12
RKN	day 1	48 hours	10uM Iver	3	26	G6	50	1.64
RKN	day 1	48 hours	10uM Iver	3	27	G7	50.72	2.9
RKN	day 1	48 hours	10uM Iver	3	28	G8	67.74	6.45
RKN	day 1	48 hours	0.1%NaOH	3	25	G9	0	100
RKN	day 1	48 hours	0.1%NaOH	3	26	G10	0	100
RKN	day 1	48 hours	0.1%NaOH	3	27	G11	0	94.37
RKN	day 1	48 hours	0.1%NaOH	3	28	G12	1.54	100
RKN	day 1	48 hours	neg. cont.	3	29	H1	92.45	7.14
RKN	day 1	48 hours	neg. cont.	3	30	H2	98.72	1.27
RKN	day 1	48 hours	neg. cont.	3	31	H3	98.33	3.28
RKN	day 1	48 hours	neg. cont.	3	32	H4	98.15	1.75
RKN	day 1	48 hours	10uM Iver	3	29	H5	61.4	5.26
RKN	day 1	48 hours	10uM Iver	3	30	H6	67.92	3.77
RKN	day 1	48 hours	10uM Iver	3	31	H7	65.22	1.45
RKN	day 1	48 hours	10uM Iver	3	32	H8	62.86	1.43
RKN	day 1	48 hours	0.1%NaOH	3	29	H9	0	98.18
RKN	day 1	48 hours	0.1%NaOH	3	30	H10	0	98.53
RKN	day 1	48 hours	0.1%NaOH	3	31	H11	0	95.24
RKN	day 1	48 hours	0.1%NaOH	3	32	H12	1.35	94.59
RKN	day 1	48 hours	neg. cont.	4	1	A1	94.12	7.55
RKN	day 1	48 hours	neg. cont.	4	2	A2	98.55	0
RKN	day 1	48 hours	neg. cont.	4	3	A3	91.07	1.72
RKN	day 1	48 hours	neg. cont.	4	4	A4	92.65	4.41
RKN	day 1	48 hours	10uM Iver	4	1	A5	53.45	1.72
RKN	day 1	48 hours	10uM Iver	4	2	A6	63.64	1.3
RKN	day 1	48 hours	10uM Iver	4	3	A7	53.03	0
RKN	day 1	48 hours	10uM Iver	4	4	A8	83.02	1.89
RKN	day 1	48 hours	0.1%NaOH	4	1	A9	0	100
RKN	day 1	48 hours	0.1%NaOH	4	2	A10	0	92.41
RKN	day 1	48 hours	0.1%NaOH	4	3	A11	1.49	97.06
RKN	day 1	48 hours	0.1%NaOH	4	4	A12	1.72	100
RKN	day 1	48 hours	neg. cont.	4	5	B1	91.38	0
RKN	day 1	48 hours	neg. cont.	4	6	B2	98.33	0
RKN	day 1	48 hours	neg. cont.	4	7	B3	92.19	7.81
RKN	day 1	48 hours	neg. cont.	4	8	B4	92.31	5.77
RKN	day 1	48 hours	10uM Iver	4	5	B5	59.26	0
RKN	day 1	48 hours	10uM Iver	4	6	B6	54.55	1.82
RKN	day 1	48 hours	10uM Iver	4	7	B7	56.92	1.52
RKN	day 1	48 hours	10uM Iver	4	8	B8	56.52	7.25
RKN	day 1	48 hours	0.1%NaOH	4	5	B9	3.28	96.72
RKN	day 1	48 hours	0.1%NaOH	4	6	B10	0	98.33
RKN	day 1	48 hours	0.1%NaOH	4	7	B11	1.75	100
RKN	day 1	48 hours	0.1%NaOH	4	8	B12	0	95.38
RKN	day 1	48 hours	neg. cont.	4	9	C1	98.39	1.59
RKN	day 1	48 hours	neg. cont.	4	10	C2	93.65	3.08
RKN	day 1	48 hours	neg. cont.	4	11	C3	96.83	3.17
RKN	day 1	48 hours	neg. cont.	4	12	C4	95.71	5.56
RKN	day 1	48 hours	10uM Iver	4	9	C5	53.33	1.33
RKN	day 1	48 hours	10uM Iver	4	10	C6	64.15	5.56
RKN	day 1	48 hours	10uM Iver	4	11	C7	51.32	1.32
RKN	day 1	48 hours	10uM Iver	4	12	C8	54.55	3.03
RKN	day 1	48 hours	0.1%NaOH	4	9	C9	0	97.1
RKN	day 1	48 hours	0.1%NaOH	4	10	C10	0	98.57
RKN	day 1	48 hours	0.1%NaOH	4	11	C11	0	97.33
RKN	day 1	48 hours	0.1%NaOH	4	12	C12	0	97.18
RKN	day 1	48 hours	neg. cont.	4	13	D1	98.44	1.56
RKN	day 1	48 hours	neg. cont.	4	14	D2	98.46	1.54
RKN	day 1	48 hours	neg. cont.	4	15	D3	95.95	1.32
RKN	day 1	48 hours	neg. cont.	4	16	D4	95.95	4
RKN	day 1	48 hours	10uM Iver	4	13	D5	67.8	0
RKN	day 1	48 hours	10uM Iver	4	14	D6	49.12	3.45
RKN	day 1	48 hours	10uM Iver	4	15	D7	55.88	1.45
RKN	day 1	48 hours	10uM Iver	4	16	D8	68.06	5.56
RKN	day 1	48 hours	0.1%NaOH	4	13	D9	0	96.97
RKN	day 1	48 hours	0.1%NaOH	4	14	D10	0	100
RKN	day 1	48 hours	0.1%NaOH	4	15	D11	0	96
RKN	day 1	48 hours	0.1%NaOH	4	16	D12	1.52	95.45
RKN	day 1	48 hours	neg. cont.	4	17	E1	97.78	2.17
RKN	day 1	48 hours	neg. cont.	4	18	E2	97.3	2.63
RKN	day 1	48 hours	neg. cont.	4	19	E3	96.55	3.39
RKN	day 1	48 hours	neg. cont.	4	20	E4	94.44	1.39
RKN	day 1	48 hours	10uM Iver	4	17	E5	60	1.39
RKN	day 1	48 hours	10uM Iver	4	18	E6	46.03	1.59
RKN	day 1	48 hours	10uM Iver	4	19	E7	50.82	1.54
RKN	day 1	48 hours	10uM Iver	4	20	E8	53.7	1.85
RKN	day 1	48 hours	0.1%NaOH	4	17	E9	0	95.18
RKN	day 1	48 hours	0.1%NaOH	4	18	E10	0	97.33
RKN	day 1	48 hours	0.1%NaOH	4	19	E11	0	96.61
RKN	day 1	48 hours	0.1%NaOH	4	20	E12	1.79	98.21
RKN	day 1	48 hours	neg. cont.	4	21	F1	96.72	4.92
RKN	day 1	48 hours	neg. cont.	4	22	F2	98.51	1.45
RKN	day 1	48 hours	neg. cont.	4	23	F3	97.01	4.48
RKN	day 1	48 hours	neg. cont.	4	24	F4	97.14	2.82
RKN	day 1	48 hours	10uM Iver	4	21	F5	56.25	3.08
RKN	day 1	48 hours	10uM Iver	4	22	F6	47.17	0
RKN	day 1	48 hours	10uM Iver	4	23	F7	55.77	0
RKN	day 1	48 hours	10uM Iver	4	24	F8	58	4
RKN	day 1	48 hours	0.1%NaOH	4	21	F9	1.27	97.47
RKN	day 1	48 hours	0.1%NaOH	4	22	F10	5	98.33
RKN	day 1	48 hours	0.1%NaOH	4	23	F11	0	97.92
RKN	day 1	48 hours	0.1%NaOH	4	24	F12	0	92.77
RKN	day 1	48 hours	neg. cont.	4	25	G1	94.92	3.39
RKN	day 1	48 hours	neg. cont.	4	26	G2	95.74	4.26
RKN	day 1	48 hours	neg. cont.	4	27	G3	98.59	2.74
RKN	day 1	48 hours	neg. cont.	4	28	G4	93.88	2
RKN	day 1	48 hours	10uM Iver	4	25	G5	64.91	3.45
RKN	day 1	48 hours	10uM Iver	4	26	G6	61.11	2.78
RKN	day 1	48 hours	10uM Iver	4	27	G7	75.81	7.94
RKN	day 1	48 hours	10uM Iver	4	28	G8	61.22	6
RKN	day 1	48 hours	0.1%NaOH	4	25	G9	0	96.05
RKN	day 1	48 hours	0.1%NaOH	4	26	G10	0	93.75
RKN	day 1	48 hours	0.1%NaOH	4	27	G11	0	100
RKN	day 1	48 hours	0.1%NaOH	4	28	G12	1.02	92.86
RKN	day 1	48 hours	neg. cont.	4	29	H1	100	1.72
RKN	day 1	48 hours	neg. cont.	4	30	H2	97.33	2.56
RKN	day 1	48 hours	neg. cont.	4	31	H3	98.33	0
RKN	day 1	48 hours	neg. cont.	4	32	H4	96.43	1.75
RKN	day 1	48 hours	10uM Iver	4	29	H5	62.86	0
RKN	day 1	48 hours	10uM Iver	4	30	H6	72.41	0
RKN	day 1	48 hours	10uM Iver	4	31	H7	68.25	6.35
RKN	day 1	48 hours	10uM Iver	4	32	H8	61.36	2.22
RKN	day 1	48 hours	0.1%NaOH	4	29	H9	0	97.4
RKN	day 1	48 hours	0.1%NaOH	4	30	H10	0	94.44
RKN	day 1	48 hours	0.1%NaOH	4	31	H11	1.49	94.03
RKN	day 1	48 hours	0.1%NaOH	4	32	H12	0	98.46
RKN	day 1	48 hours	neg. cont.	5	1	A1	98.51	1.47
RKN	day 1	48 hours	neg. cont.	5	2	A2	96.77	4.84
RKN	day 1	48 hours	neg. cont.	5	3	A3	100	1.16
RKN	day 1	48 hours	neg. cont.	5	4	A4	96.77	3.17
RKN	day 1	48 hours	10uM Iver	5	1	A5	56.72	10.45
RKN	day 1	48 hours	10uM Iver	5	2	A6	56.72	5.88
RKN	day 1	48 hours	10uM Iver	5	3	A7	58.9	12.33
RKN	day 1	48 hours	10uM Iver	5	4	A8	57.58	2.99
RKN	day 1	48 hours	0.1%NaOH	5	1	A9	0	90.91
RKN	day 1	48 hours	0.1%NaOH	5	2	A10	0	90.91
RKN	day 1	48 hours	0.1%NaOH	5	3	A11	5.77	92.45
RKN	day 1	48 hours	0.1%NaOH	5	4	A12	5.56	88.89
RKN	day 1	48 hours	neg. cont.	5	5	B1	100	0
RKN	day 1	48 hours	neg. cont.	5	6	B2	98.28	3.39
RKN	day 1	48 hours	neg. cont.	5	7	B3	100	0
RKN	day 1	48 hours	neg. cont.	5	8	B4	100	0
RKN	day 1	48 hours	10uM Iver	5	5	B5	70.15	0
RKN	day 1	48 hours	10uM Iver	5	6	B6	43.1	3.39
RKN	day 1	48 hours	10uM Iver	5	7	B7	76	1.96
RKN	day 1	48 hours	10uM Iver	5	8	B8	64.91	0
RKN	day 1	48 hours	0.1%NaOH	5	5	B9	5.26	87.93
RKN	day 1	48 hours	0.1%NaOH	5	6	B10	0	94.12
RKN	day 1	48 hours	0.1%NaOH	5	7	B11	0	84.31
RKN	day 1	48 hours	0.1%NaOH	5	8	B12	0	86.36
RKN	day 1	48 hours	neg. cont.	5	9	C1	96.43	0
RKN	day 1	48 hours	neg. cont.	5	10	C2	96.23	1.82
RKN	day 1	48 hours	neg. cont.	5	11	C3	90.16	7.81
RKN	day 1	48 hours	neg. cont.	5	12	C4	91.38	3.45
RKN	day 1	48 hours	10uM Iver	5	9	C5	65	3.28
RKN	day 1	48 hours	10uM Iver	5	10	C6	52.08	6.25
RKN	day 1	48 hours	10uM Iver	5	11	C7	70.51	1.25
RKN	day 1	48 hours	10uM Iver	5	12	C8	60	3.03
RKN	day 1	48 hours	0.1%NaOH	5	9	C9	0	90.2
RKN	day 1	48 hours	0.1%NaOH	5	10	C10	1.79	96.43
RKN	day 1	48 hours	0.1%NaOH	5	11	C11	0	85.19
RKN	day 1	48 hours	0.1%NaOH	5	12	C12	0	89.09
RKN	day 1	48 hours	neg. cont.	5	13	D1	95.92	4.08
RKN	day 1	48 hours	neg. cont.	5	14	D2	96.97	4.41
RKN	day 1	48 hours	neg. cont.	5	15	D3	93.48	6.52
RKN	day 1	48 hours	neg. cont.	5	16	D4	97.22	10.67
RKN	day 1	48 hours	10uM Iver	5	13	D5	56.45	1.61
RKN	day 1	48 hours	10uM Iver	5	14	D6	56.25	6.25
RKN	day 1	48 hours	10uM Iver	5	15	D7	72	4
RKN	day 1	48 hours	10uM Iver	5	16	D8	50.67	2.67
RKN	day 1	48 hours	0.1%NaOH	5	13	D9	2.44	95.12
RKN	day 1	48 hours	0.1%NaOH	5	14	D10	0	94.92
RKN	day 1	48 hours	0.1%NaOH	5	15	D11	0	88.89
RKN	day 1	48 hours	0.1%NaOH	5	16	D12	0	90
RKN	day 1	48 hours	neg. cont.	5	17	E1	94.03	2.94
RKN	day 1	48 hours	neg. cont.	5	18	E2	95.77	0
RKN	day 1	48 hours	neg. cont.	5	19	E3	97.3	0
RKN	day 1	48 hours	neg. cont.	5	20	E4	98.65	1.33
RKN	day 1	48 hours	10uM Iver	5	17	E5	58.46	1.54
RKN	day 1	48 hours	10uM Iver	5	18	E6	65.71	4.23
RKN	day 1	48 hours	10uM Iver	5	19	E7	60.87	2.9
RKN	day 1	48 hours	10uM Iver	5	20	E8	68.52	3.7
RKN	day 1	48 hours	0.1%NaOH	5	17	E9	1.56	84.62
RKN	day 1	48 hours	0.1%NaOH	5	18	E10	0	89.13
RKN	day 1	48 hours	0.1%NaOH	5	19	E11	0	95.16
RKN	day 1	48 hours	0.1%NaOH	5	20	E12	0	95.65
RKN	day 1	48 hours	neg. cont.	5	21	F1	92.86	3.51
RKN	day 1	48 hours	neg. cont.	5	22	F2	96.83	1.52
RKN	day 1	48 hours	neg. cont.	5	23	F3	100	0
RKN	day 1	48 hours	neg. cont.	5	24	F4	100	1.61
RKN	day 1	48 hours	10uM Iver	5	21	F5	65.52	1.69
RKN	day 1	48 hours	10uM Iver	5	22	F6	67.24	1.72
RKN	day 1	48 hours	10uM Iver	5	23	F7	47.54	3.23
RKN	day 1	48 hours	10uM Iver	5	24	F8	65.08	3.17
RKN	day 1	48 hours	0.1%NaOH	5	21	F9	0	94.64
RKN	day 1	48 hours	0.1%NaOH	5	22	F10	0	90.48
RKN	day 1	48 hours	0.1%NaOH	5	23	F11	0	91.67
RKN	day 1	48 hours	0.1%NaOH	5	24	F12	0	92.19
RKN	day 1	48 hours	neg. cont.	5	25	G1	95	1.67
RKN	day 1	48 hours	neg. cont.	5	26	G2	96.92	3.08
RKN	day 1	48 hours	neg. cont.	5	27	G3	95.08	3.28
RKN	day 1	48 hours	neg. cont.	5	28	G4	98.61	0
RKN	day 1	48 hours	10uM Iver	5	25	G5	71.15	1.85
RKN	day 1	48 hours	10uM Iver	5	26	G6	64.06	4.55
RKN	day 1	48 hours	10uM Iver	5	27	G7	53.19	8.51
RKN	day 1	48 hours	10uM Iver	5	28	G8	67.16	1.45
RKN	day 1	48 hours	0.1%NaOH	5	25	G9	0	94
RKN	day 1	48 hours	0.1%NaOH	5	26	G10	0	88.52
RKN	day 1	48 hours	0.1%NaOH	5	27	G11	0	90.74
RKN	day 1	48 hours	0.1%NaOH	5	28	G12	0	91.94
RKN	day 1	48 hours	neg. cont.	5	29	H1	98.31	5
RKN	day 1	48 hours	neg. cont.	5	30	H2	100	2.04
RKN	day 1	48 hours	neg. cont.	5	31	H3	98.25	1.72
RKN	day 1	48 hours	neg. cont.	5	32	H4	100	0
RKN	day 1	48 hours	10uM Iver	5	29	H5	63.08	2.99
RKN	day 1	48 hours	10uM Iver	5	30	H6	68.25	4.76
RKN	day 1	48 hours	10uM Iver	5	31	H7	69.35	6.45
RKN	day 1	48 hours	10uM Iver	5	32	H8	71.67	1.64
RKN	day 1	48 hours	0.1%NaOH	5	29	H9	1.56	93.75
RKN	day 1	48 hours	0.1%NaOH	5	30	H10	1.67	91.8
RKN	day 1	48 hours	0.1%NaOH	5	31	H11	0	88.33
RKN	day 1	48 hours	0.1%NaOH	5	32	H12	0	88.52
SCN	day 1	48 hours	neg. cont.	1	1	A1	78.57	0
SCN	day 1	48 hours	neg. cont.	1	2	A2	82.35	0
SCN	day 1	48 hours	neg. cont.	1	3	A3	93.55	0
SCN	day 1	48 hours	neg. cont.	1	4	A4	96.43	0
SCN	day 1	48 hours	10uM Iver	1	1	A5	0	5
SCN	day 1	48 hours	10uM Iver	1	2	A6	4.55	0
SCN	day 1	48 hours	10uM Iver	1	3	A7	14.81	3.7
SCN	day 1	48 hours	10uM Iver	1	4	A8	7.14	0
SCN	day 1	48 hours	0.1%NaOH	1	1	A9	3.33	100
SCN	day 1	48 hours	0.1%NaOH	1	2	A10	0	100
SCN	day 1	48 hours	0.1%NaOH	1	3	A11	0	100
SCN	day 1	48 hours	0.1%NaOH	1	4	A12	0	100
SCN	day 1	48 hours	neg. cont.	1	5	B1	93.55	0
SCN	day 1	48 hours	neg. cont.	1	6	B2	94.74	0
SCN	day 1	48 hours	neg. cont.	1	7	B3	88.24	2.94
SCN	day 1	48 hours	neg. cont.	1	8	B4	86.84	0
SCN	day 1	48 hours	10uM Iver	1	5	B5	0	6.67
SCN	day 1	48 hours	10uM Iver	1	6	B6	4.76	4.55
SCN	day 1	48 hours	10uM Iver	1	7	B7	0	0
SCN	day 1	48 hours	10uM Iver	1	8	B8	8.33	4.17
SCN	day 1	48 hours	0.1%NaOH	1	5	B9	0	100
SCN	day 1	48 hours	0.1%NaOH	1	6	B10	0	96.97
SCN	day 1	48 hours	0.1%NaOH	1	7	B11	0	100
SCN	day 1	48 hours	0.1%NaOH	1	8	B12	0	100
SCN	day 1	48 hours	neg. cont.	1	9	C1	100	0
SCN	day 1	48 hours	neg. cont.	1	10	C2	90.91	0
SCN	day 1	48 hours	neg. cont.	1	11	C3	94.44	0
SCN	day 1	48 hours	neg. cont.	1	12	C4	87.5	0
SCN	day 1	48 hours	10uM Iver	1	9	C5	15	0
SCN	day 1	48 hours	10uM Iver	1	10	C6	0	4.76
SCN	day 1	48 hours	10uM Iver	1	11	C7	9.52	9.09
SCN	day 1	48 hours	10uM Iver	1	12	C8	0	9.52
SCN	day 1	48 hours	0.1%NaOH	1	9	C9	0	100
SCN	day 1	48 hours	0.1%NaOH	1	10	C10	0	94.59
SCN	day 1	48 hours	0.1%NaOH	1	11	C11	0	100
SCN	day 1	48 hours	0.1%NaOH	1	12	C12	0	100
SCN	day 1	48 hours	neg. cont.	1	13	D1	87.88	9.09
SCN	day 1	48 hours	neg. cont.	1	14	D2	96.77	3.13
SCN	day 1	48 hours	neg. cont.	1	15	D3	76.92	0
SCN	day 1	48 hours	neg. cont.	1	16	D4	86.67	6.45
SCN	day 1	48 hours	10uM Iver	1	13	D5	0	10
SCN	day 1	48 hours	10uM Iver	1	14	D6	0	0
SCN	day 1	48 hours	10uM Iver	1	15	D7	4.55	0
SCN	day 1	48 hours	10uM Iver	1	16	D8	5	4.76
SCN	day 1	48 hours	0.1%NaOH	1	13	D9	0	93.33
SCN	day 1	48 hours	0.1%NaOH	1	14	D10	0	96.88
SCN	day 1	48 hours	0.1%NaOH	1	15	D11	0	95.12
SCN	day 1	48 hours	0.1%NaOH	1	16	D12	0	100
SCN	day 1	48 hours	neg. cont.	1	17	E1	90	0
SCN	day 1	48 hours	neg. cont.	1	18	E2	87.1	8.82
SCN	day 1	48 hours	neg. cont.	1	19	E3	84	0
SCN	day 1	48 hours	neg. cont.	1	20	E4	92	0
SCN	day 1	48 hours	10uM Iver	1	17	E5	0	0
SCN	day 1	48 hours	10uM Iver	1	18	E6	5.71	3.57
SCN	day 1	48 hours	10uM Iver	1	19	E7	7.14	0
SCN	day 1	48 hours	10uM Iver	1	20	E8	3.85	0
SCN	day 1	48 hours	0.1%NaOH	1	17	E9	0	100
SCN	day 1	48 hours	0.1%NaOH	1	18	E10	0	100
SCN	day 1	48 hours	0.1%NaOH	1	19	E11	0	96.88
SCN	day 1	48 hours	0.1%NaOH	1	20	E12	0	93.94
SCN	day 1	48 hours	neg. cont.	1	21	F1	84.62	7.41
SCN	day 1	48 hours	neg. cont.	1	22	F2	85.71	13.64
SCN	day 1	48 hours	neg. cont.	1	23	F3	86.96	0
SCN	day 1	48 hours	neg. cont.	1	24	F4	76.67	0
SCN	day 1	48 hours	10uM Iver	1	21	F5	5.88	0
SCN	day 1	48 hours	10uM Iver	1	22	F6	14.29	0
SCN	day 1	48 hours	10uM Iver	1	23	F7	5.56	0
SCN	day 1	48 hours	10uM Iver	1	24	F8		0
SCN	day 1	48 hours	0.1%NaOH	1	21	F9	0	96.55
SCN	day 1	48 hours	0.1%NaOH	1	22	F10	0	100
SCN	day 1	48 hours	0.1%NaOH	1	23	F11	0	100
SCN	day 1	48 hours	0.1%NaOH	1	24	F12	0	100
SCN	day 1	48 hours	neg. cont.	1	25	G1	95.83	4
SCN	day 1	48 hours	neg. cont.	1	26	G2	100	3.23
SCN	day 1	48 hours	neg. cont.	1	27	G3	95.24	0
SCN	day 1	48 hours	neg. cont.	1	28	G4	91.18	2.86
SCN	day 1	48 hours	10uM Iver	1	25	G5	0	0
SCN	day 1	48 hours	10uM Iver	1	26	G6	5.56	5.56
SCN	day 1	48 hours	10uM Iver	1	27	G7	5.88	5.56
SCN	day 1	48 hours	10uM Iver	1	28	G8	0	0
SCN	day 1	48 hours	0.1%NaOH	1	25	G9	0	100
SCN	day 1	48 hours	0.1%NaOH	1	26	G10	2.56	94.87
SCN	day 1	48 hours	0.1%NaOH	1	27	G11	0	100
SCN	day 1	48 hours	0.1%NaOH	1	28	G12	0	96.97
SCN	day 1	48 hours	neg. cont.	1	29	H1	90.48	9.52
SCN	day 1	48 hours	neg. cont.	1	30	H2	100	4
SCN	day 1	48 hours	neg. cont.	1	31	H3	93.94	0
SCN	day 1	48 hours	neg. cont.	1	32	H4	86.96	4.17
SCN	day 1	48 hours	10uM Iver	1	29	H5	15	0
SCN	day 1	48 hours	10uM Iver	1	30	H6	5.88	0
SCN	day 1	48 hours	10uM Iver	1	31	H7	0	0
SCN	day 1	48 hours	10uM Iver	1	32	H8	0	9.52
SCN	day 1	48 hours	0.1%NaOH	1	29	H9	0	100
SCN	day 1	48 hours	0.1%NaOH	1	30	H10	0	97.22
SCN	day 1	48 hours	0.1%NaOH	1	31	H11	0	100
SCN	day 1	48 hours	0.1%NaOH	1	32	H12	0	100
SCN	day 1	48 hours	neg. cont.	2	1	A1	82.14	3.57
SCN	day 1	48 hours	neg. cont.	2	2	A2	81.82	2.94
SCN	day 1	48 hours	neg. cont.	2	3	A3	100	10.71
SCN	day 1	48 hours	neg. cont.	2	4	A4	90.62	6.25
SCN	day 1	48 hours	10uM Iver	2	1	A5	17.24	3.45
SCN	day 1	48 hours	10uM Iver	2	2	A6	3.12	6.25
SCN	day 1	48 hours	10uM Iver	2	3	A7	0	0
SCN	day 1	48 hours	10uM Iver	2	4	A8	4.35	12.5
SCN	day 1	48 hours	0.1%NaOH	2	1	A9	2.56	94.87
SCN	day 1	48 hours	0.1%NaOH	2	2	A10	5.56	94.44
SCN	day 1	48 hours	0.1%NaOH	2	3	A11	0	97.06
SCN	day 1	48 hours	0.1%NaOH	2	4	A12	0	97.62
SCN	day 1	48 hours	neg. cont.	2	5	B1	100	0
SCN	day 1	48 hours	neg. cont.	2	6	B2	92.31	7.14
SCN	day 1	48 hours	neg. cont.	2	7	B3	100	7.69
SCN	day 1	48 hours	neg. cont.	2	8	B4	96.97	0
SCN	day 1	48 hours	10uM Iver	2	5	B5	0	0
SCN	day 1	48 hours	10uM Iver	2	6	B6	4.55	0
SCN	day 1	48 hours	10uM Iver	2	7	B7	20	0
SCN	day 1	48 hours	10uM Iver	2	8	B8	5	0
SCN	day 1	48 hours	0.1%NaOH	2	5	B9	0	96.43
SCN	day 1	48 hours	0.1%NaOH	2	6	B10	0	100
SCN	day 1	48 hours	0.1%NaOH	2	7	B11	0	100
SCN	day 1	48 hours	0.1%NaOH	2	8	B12	0	100
SCN	day 1	48 hours	neg. cont.	2	9	C1	90	14.29
SCN	day 1	48 hours	neg. cont.	2	10	C2	90.91	8.7
SCN	day 1	48 hours	neg. cont.	2	11	C3	88.57	2.78
SCN	day 1	48 hours	neg. cont.	2	12	C4	93.1	3.23
SCN	day 1	48 hours	10uM Iver	2	9	C5	0	4.17
SCN	day 1	48 hours	10uM Iver	2	10	C6	0	0
SCN	day 1	48 hours	10uM Iver	2	11	C7	7.14	6.25
SCN	day 1	48 hours	10uM Iver	2	12	C8	3.85	3.7
SCN	day 1	48 hours	0.1%NaOH	2	9	C9	0	95.83
SCN	day 1	48 hours	0.1%NaOH	2	10	C10	0	100
SCN	day 1	48 hours	0.1%NaOH	2	11	C11	0	100
SCN	day 1	48 hours	0.1%NaOH	2	12	C12	0	100
SCN	day 1	48 hours	neg. cont.	2	13	D1	96.15	0
SCN	day 1	48 hours	neg. cont.	2	14	D2	90	10
SCN	day 1	48 hours	neg. cont.	2	15	D3	88.46	3.7
SCN	day 1	48 hours	neg. cont.	2	16	D4	100	0
SCN	day 1	48 hours	10uM Iver	2	13	D5	0	0
SCN	day 1	48 hours	10uM Iver	2	14	D6	11.54	0
SCN	day 1	48 hours	10uM Iver	2	15	D7	9.38	5.56
SCN	day 1	48 hours	10uM Iver	2	16	D8	4	0
SCN	day 1	48 hours	0.1%NaOH	2	13	D9	0	100
SCN	day 1	48 hours	0.1%NaOH	2	14	D10	0	97.14
SCN	day 1	48 hours	0.1%NaOH	2	15	D11	0	96.55
SCN	day 1	48 hours	0.1%NaOH	2	16	D12	0	97.62
SCN	day 1	48 hours	neg. cont.	2	17	E1	87.5	3.13
SCN	day 1	48 hours	neg. cont.	2	18	E2	95.12	2.38
SCN	day 1	48 hours	neg. cont.	2	19	E3	92.31	0
SCN	day 1	48 hours	neg. cont.	2	20	E4	80	2.86
SCN	day 1	48 hours	10uM Iver	2	17	E5	3.12	0
SCN	day 1	48 hours	10uM Iver	2	18	E6	4.35	4.17
SCN	day 1	48 hours	10uM Iver	2	19	E7	7.41	3.57
SCN	day 1	48 hours	10uM Iver	2	20	E8	4.76	0
SCN	day 1	48 hours	0.1%NaOH	2	17	E9	0	100
SCN	day 1	48 hours	0.1%NaOH	2	18	E10	0	100
SCN	day 1	48 hours	0.1%NaOH	2	19	E11	0	100
SCN	day 1	48 hours	0.1%NaOH	2	20	E12	0	96.3
SCN	day 1	48 hours	neg. cont.	2	21	F1	88.46	0
SCN	day 1	48 hours	neg. cont.	2	22	F2	81.48	18.52
SCN	day 1	48 hours	neg. cont.	2	23	F3	89.29	7.14
SCN	day 1	48 hours	neg. cont.	2	24	F4	90.48	0
SCN	day 1	48 hours	10uM Iver	2	21	F5	8	0
SCN	day 1	48 hours	10uM Iver	2	22	F6	6.9	6.9
SCN	day 1	48 hours	10uM Iver	2	23	F7	7.41	3.7
SCN	day 1	48 hours	10uM Iver	2	24	F8	8.7	8.7
SCN	day 1	48 hours	0.1%NaOH	2	21	F9	0	100
SCN	day 1	48 hours	0.1%NaOH	2	22	F10	0	100
SCN	day 1	48 hours	0.1%NaOH	2	23	F11	0	96
SCN	day 1	48 hours	0.1%NaOH	2	24	F12	0	100
SCN	day 1	48 hours	neg. cont.	2	25	G1	86.67	6.67
SCN	day 1	48 hours	neg. cont.	2	26	G2	93.1	12.9
SCN	day 1	48 hours	neg. cont.	2	27	G3	76.92	29.63
SCN	day 1	48 hours	neg. cont.	2	28	G4	96.43	3.45
SCN	day 1	48 hours	10uM Iver	2	25	G5	11.54	3.85
SCN	day 1	48 hours	10uM Iver	2	26	G6	18.75	0
SCN	day 1	48 hours	10uM Iver	2	27	G7	8.33	0
SCN	day 1	48 hours	10uM Iver	2	28	G8	12.5	0
SCN	day 1	48 hours	0.1%NaOH	2	25	G9	0	97.22
SCN	day 1	48 hours	0.1%NaOH	2	26	G10	0	100
SCN	day 1	48 hours	0.1%NaOH	2	27	G11	0	97.22
SCN	day 1	48 hours	0.1%NaOH	2	28	G12	0	96.55
SCN	day 1	48 hours	neg. cont.	2	29	H1	85.71	0
SCN	day 1	48 hours	neg. cont.	2	30	H2	91.18	0
SCN	day 1	48 hours	neg. cont.	2	31	H3	89.74	16.28
SCN	day 1	48 hours	neg. cont.	2	32	H4	96.15	7.41
SCN	day 1	48 hours	10uM Iver	2	29	H5	5.88	0
SCN	day 1	48 hours	10uM Iver	2	30	H6	12.12	3.03
SCN	day 1	48 hours	10uM Iver	2	31	H7	7.69	7.14
SCN	day 1	48 hours	10uM Iver	2	32	H8	2.78	7.89
SCN	day 1	48 hours	0.1%NaOH	2	29	H9	2.5	97.5
SCN	day 1	48 hours	0.1%NaOH	2	30	H10	2.56	95
SCN	day 1	48 hours	0.1%NaOH	2	31	H11	0	100
SCN	day 1	48 hours	0.1%NaOH	2	32	H12	0	100
SCN	day 1	48 hours	neg. cont.	3	1	A1	89.66	3.45
SCN	day 1	48 hours	neg. cont.	3	2	A2	91.67	16.67
SCN	day 1	48 hours	neg. cont.	3	3	A3	100	0
SCN	day 1	48 hours	neg. cont.	3	4	A4	80	0
SCN	day 1	48 hours	10uM Iver	3	1	A5	0	0
SCN	day 1	48 hours	10uM Iver	3	2	A6	0	4.76
SCN	day 1	48 hours	10uM Iver	3	3	A7	0	0
SCN	day 1	48 hours	10uM Iver	3	4	A8	3.03	2.86
SCN	day 1	48 hours	0.1%NaOH	3	1	A9	5.26	94.74
SCN	day 1	48 hours	0.1%NaOH	3	2	A10	0	100
SCN	day 1	48 hours	0.1%NaOH	3	3	A11	0	94.29
SCN	day 1	48 hours	0.1%NaOH	3	4	A12	2.63	97.37
SCN	day 1	48 hours	neg. cont.	3	5	B1	88.46	3.7
SCN	day 1	48 hours	neg. cont.	3	6	B2	89.29	3.57
SCN	day 1	48 hours	neg. cont.	3	7	B3	88.24	2.94
SCN	day 1	48 hours	neg. cont.	3	8	B4	87.5	4.17
SCN	day 1	48 hours	10uM Iver	3	5	B5	6.25	3.13
SCN	day 1	48 hours	10uM Iver	3	6	B6	5.56	0
SCN	day 1	48 hours	10uM Iver	3	7	B7	11.11	0
SCN	day 1	48 hours	10uM Iver	3	8	B8	8	4
SCN	day 1	48 hours	0.1%NaOH	3	5	B9	5.88	94.12
SCN	day 1	48 hours	0.1%NaOH	3	6	B10	0	100
SCN	day 1	48 hours	0.1%NaOH	3	7	B11	0	97.56
SCN	day 1	48 hours	0.1%NaOH	3	8	B12	0	100
SCN	day 1	48 hours	neg. cont.	3	9	C1	87.5	0
SCN	day 1	48 hours	neg. cont.	3	10	C2	90.91	4.35
SCN	day 1	48 hours	neg. cont.	3	11	C3	91.43	2.78
SCN	day 1	48 hours	neg. cont.	3	12	C4	84.62	0
SCN	day 1	48 hours	10uM Iver	3	9	C5	8.33	8.33
SCN	day 1	48 hours	10uM Iver	3	10	C6	0	11.11
SCN	day 1	48 hours	10uM Iver	3	11	C7	0	13.04
SCN	day 1	48 hours	10uM Iver	3	12	C8	13.04	4.35
SCN	day 1	48 hours	0.1%NaOH	3	9	C9	0	100
SCN	day 1	48 hours	0.1%NaOH	3	10	C10	0	100
SCN	day 1	48 hours	0.1%NaOH	3	11	C11	0	100
SCN	day 1	48 hours	0.1%NaOH	3	12	C12	0	97.5
SCN	day 1	48 hours	neg. cont.	3	13	D1	77.78	5.56
SCN	day 1	48 hours	neg. cont.	3	14	D2	81.58	0
SCN	day 1	48 hours	neg. cont.	3	15	D3	94.87	5
SCN	day 1	48 hours	neg. cont.	3	16	D4	100	8.33
SCN	day 1	48 hours	10uM Iver	3	13	D5	0	4.55
SCN	day 1	48 hours	10uM Iver	3	14	D6	11.11	0
SCN	day 1	48 hours	10uM Iver	3	15	D7	22.73	0
SCN	day 1	48 hours	10uM Iver	3	16	D8	9.68	0
SCN	day 1	48 hours	0.1%NaOH	3	13	D9	0	100
SCN	day 1	48 hours	0.1%NaOH	3	14	D10	0	96.67
SCN	day 1	48 hours	0.1%NaOH	3	15	D11	0	96.97
SCN	day 1	48 hours	0.1%NaOH	3	16	D12	0	100
SCN	day 1	48 hours	neg. cont.	3	17	E1	100	0
SCN	day 1	48 hours	neg. cont.	3	18	E2	89.66	0
SCN	day 1	48 hours	neg. cont.	3	19	E3	94.44	11.11
SCN	day 1	48 hours	neg. cont.	3	20	E4	90.32	12.5
SCN	day 1	48 hours	10uM Iver	3	17	E5	4.76	4.76
SCN	day 1	48 hours	10uM Iver	3	18	E6	9.09	0
SCN	day 1	48 hours	10uM Iver	3	19	E7	5.88	5.88
SCN	day 1	48 hours	10uM Iver	3	20	E8	13.04	0
SCN	day 1	48 hours	0.1%NaOH	3	17	E9	0	100
SCN	day 1	48 hours	0.1%NaOH	3	18	E10	0	100
SCN	day 1	48 hours	0.1%NaOH	3	19	E11	0	92.31
SCN	day 1	48 hours	0.1%NaOH	3	20	E12	0	97.62
SCN	day 1	48 hours	neg. cont.	3	21	F1	96.43	0
SCN	day 1	48 hours	neg. cont.	3	22	F2	87.5	43.75
SCN	day 1	48 hours	neg. cont.	3	23	F3	100	38.1
SCN	day 1	48 hours	neg. cont.	3	24	F4	92.31	0
SCN	day 1	48 hours	10uM Iver	3	21	F5	11.76	0
SCN	day 1	48 hours	10uM Iver	3	22	F6	7.69	0
SCN	day 1	48 hours	10uM Iver	3	23	F7	8.33	0
SCN	day 1	48 hours	10uM Iver	3	24	F8	0	0
SCN	day 1	48 hours	0.1%NaOH	3	21	F9	0	100
SCN	day 1	48 hours	0.1%NaOH	3	22	F10	0	100
SCN	day 1	48 hours	0.1%NaOH	3	23	F11	4.55	100
SCN	day 1	48 hours	0.1%NaOH	3	24	F12	0	100
SCN	day 1	48 hours	neg. cont.	3	25	G1	94.12	0
SCN	day 1	48 hours	neg. cont.	3	26	G2	92.59	7.41
SCN	day 1	48 hours	neg. cont.	3	27	G3	95.83	16.67
SCN	day 1	48 hours	neg. cont.	3	28	G4	84.38	15.15
SCN	day 1	48 hours	10uM Iver	3	25	G5	4	3.85
SCN	day 1	48 hours	10uM Iver	3	26	G6	0	0
SCN	day 1	48 hours	10uM Iver	3	27	G7	0	0
SCN	day 1	48 hours	10uM Iver	3	28	G8	0	0
SCN	day 1	48 hours	0.1%NaOH	3	25	G9	3.12	96.88
SCN	day 1	48 hours	0.1%NaOH	3	26	G10	0	100
SCN	day 1	48 hours	0.1%NaOH	3	27	G11	0	97.3
SCN	day 1	48 hours	0.1%NaOH	3	28	G12	0	97.44
SCN	day 1	48 hours	neg. cont.	3	29	H1	96.43	0
SCN	day 1	48 hours	neg. cont.	3	30	H2	82.5	5
SCN	day 1	48 hours	neg. cont.	3	31	H3	76.47	5.88
SCN	day 1	48 hours	neg. cont.	3	32	H4	95.65	8.7
SCN	day 1	48 hours	10uM Iver	3	29	H5	23.81	0
SCN	day 1	48 hours	10uM Iver	3	30	H6	0	0
SCN	day 1	48 hours	10uM Iver	3	31	H7	8.33	15.38
SCN	day 1	48 hours	10uM Iver	3	32	H8	16.67	5.26
SCN	day 1	48 hours	0.1%NaOH	3	29	H9	0	100
SCN	day 1	48 hours	0.1%NaOH	3	30	H10	0	100
SCN	day 1	48 hours	0.1%NaOH	3	31	H11	0	100
SCN	day 1	48 hours	0.1%NaOH	3	32	H12	0	100
SCN	day 1	48 hours	neg. cont.	4	1	A1	77.78	3.7
SCN	day 1	48 hours	neg. cont.	4	2	A2	88.57	2.86
SCN	day 1	48 hours	neg. cont.	4	3	A3	93.1	3.33
SCN	day 1	48 hours	neg. cont.	4	4	A4	100	9.09
SCN	day 1	48 hours	10uM Iver	4	1	A5	0	0
SCN	day 1	48 hours	10uM Iver	4	2	A6	13.79	3.13
SCN	day 1	48 hours	10uM Iver	4	3	A7	15.79	5
SCN	day 1	48 hours	10uM Iver	4	4	A8	4.76	4.55
SCN	day 1	48 hours	0.1%NaOH	4	1	A9	0	100
SCN	day 1	48 hours	0.1%NaOH	4	2	A10	0	100
SCN	day 1	48 hours	0.1%NaOH	4	3	A11	0	97.22
SCN	day 1	48 hours	0.1%NaOH	4	4	A12	0	100
SCN	day 1	48 hours	neg. cont.	4	5	B1	100	0
SCN	day 1	48 hours	neg. cont.	4	6	B2	100	0
SCN	day 1	48 hours	neg. cont.	4	7	B3	95.83	0
SCN	day 1	48 hours	neg. cont.	4	8	B4	86.84	2.56
SCN	day 1	48 hours	10uM Iver	4	5	B5	0	0
SCN	day 1	48 hours	10uM Iver	4	6	B6	0	4.17
SCN	day 1	48 hours	10uM Iver	4	7	B7	0	22.73
SCN	day 1	48 hours	10uM Iver	4	8	B8	4.55	13.04
SCN	day 1	48 hours	0.1%NaOH	4	5	B9	0	100
SCN	day 1	48 hours	0.1%NaOH	4	6	B10	0	100
SCN	day 1	48 hours	0.1%NaOH	4	7	B11	0	94.12
SCN	day 1	48 hours	0.1%NaOH	4	8	B12	0	100
SCN	day 1	48 hours	neg. cont.	4	9	C1	92.86	0
SCN	day 1	48 hours	neg. cont.	4	10	C2	90	3.33
SCN	day 1	48 hours	neg. cont.	4	11	C3	92.59	0
SCN	day 1	48 hours	neg. cont.	4	12	C4	91.89	2.7
SCN	day 1	48 hours	10uM Iver	4	9	C5	0	4.55
SCN	day 1	48 hours	10uM Iver	4	10	C6	8.7	0
SCN	day 1	48 hours	10uM Iver	4	11	C7	5.88	5.88
SCN	day 1	48 hours	10uM Iver	4	12	C8	10.53	5.26
SCN	day 1	48 hours	0.1%NaOH	4	9	C9	0	100
SCN	day 1	48 hours	0.1%NaOH	4	10	C10	0	100
SCN	day 1	48 hours	0.1%NaOH	4	11	C11	0	100
SCN	day 1	48 hours	0.1%NaOH	4	12	C12	0	100
SCN	day 1	48 hours	neg. cont.	4	13	D1	80.77	3.57
SCN	day 1	48 hours	neg. cont.	4	14	D2	92.59	0
SCN	day 1	48 hours	neg. cont.	4	15	D3	83.87	3.23
SCN	day 1	48 hours	neg. cont.	4	16	D4	100	0
SCN	day 1	48 hours	10uM Iver	4	13	D5	3.57	0
SCN	day 1	48 hours	10uM Iver	4	14	D6	8.33	4.17
SCN	day 1	48 hours	10uM Iver	4	15	D7	5.56	5.56
SCN	day 1	48 hours	10uM Iver	4	16	D8	9.09	4.55
SCN	day 1	48 hours	0.1%NaOH	4	13	D9	0	100
SCN	day 1	48 hours	0.1%NaOH	4	14	D10	0	97.22
SCN	day 1	48 hours	0.1%NaOH	4	15	D11	0	100
SCN	day 1	48 hours	0.1%NaOH	4	16	D12	0	100
SCN	day 1	48 hours	neg. cont.	4	17	E1	84	0
SCN	day 1	48 hours	neg. cont.	4	18	E2	85.19	3.57
SCN	day 1	48 hours	neg. cont.	4	19	E3	96.15	3.85
SCN	day 1	48 hours	neg. cont.	4	20	E4	86.67	0
SCN	day 1	48 hours	10uM Iver	4	17	E5	0	0
SCN	day 1	48 hours	10uM Iver	4	18	E6	0	0
SCN	day 1	48 hours	10uM Iver	4	19	E7	4.76	0
SCN	day 1	48 hours	10uM Iver	4	20	E8	3.85	0
SCN	day 1	48 hours	0.1%NaOH	4	17	E9	0	100
SCN	day 1	48 hours	0.1%NaOH	4	18	E10	0	100
SCN	day 1	48 hours	0.1%NaOH	4	19	E11	0	100
SCN	day 1	48 hours	0.1%NaOH	4	20	E12	0	95.83
SCN	day 1	48 hours	neg. cont.	4	21	F1	80	4
SCN	day 1	48 hours	neg. cont.	4	22	F2	96.77	0
SCN	day 1	48 hours	neg. cont.	4	23	F3	95.65	4.17
SCN	day 1	48 hours	neg. cont.	4	24	F4	84	0
SCN	day 1	48 hours	10uM Iver	4	21	F5	0	4.55
SCN	day 1	48 hours	10uM Iver	4	22	F6	4.35	4
SCN	day 1	48 hours	10uM Iver	4	23	F7	0	0
SCN	day 1	48 hours	10uM Iver	4	24	F8	0	3.7
SCN	day 1	48 hours	0.1%NaOH	4	21	F9	0	100
SCN	day 1	48 hours	0.1%NaOH	4	22	F10	0	97.06
SCN	day 1	48 hours	0.1%NaOH	4	23	F11	0	100
SCN	day 1	48 hours	0.1%NaOH	4	24	F12	0	96.3
SCN	day 1	48 hours	neg. cont.	4	25	G1	95.83	0
SCN	day 1	48 hours	neg. cont.	4	26	G2	85.71	13.79
SCN	day 1	48 hours	neg. cont.	4	27	G3	88.46	0
SCN	day 1	48 hours	neg. cont.	4	28	G4	83.78	8.11
SCN	day 1	48 hours	10uM Iver	4	25	G5	0	0
SCN	day 1	48 hours	10uM Iver	4	26	G6	11.54	3.57
SCN	day 1	48 hours	10uM Iver	4	27	G7	7.14	0
SCN	day 1	48 hours	10uM Iver	4	28	G8	4.76	4.55
SCN	day 1	48 hours	0.1%NaOH	4	25	G9	0	100
SCN	day 1	48 hours	0.1%NaOH	4	26	G10	0	97.37
SCN	day 1	48 hours	0.1%NaOH	4	27	G11	0	91.67
SCN	day 1	48 hours	0.1%NaOH	4	28	G12	0	91.67
SCN	day 1	48 hours	neg. cont.	4	29	H1	88	0
SCN	day 1	48 hours	neg. cont.	4	30	H2	89.29	0
SCN	day 1	48 hours	neg. cont.	4	31	H3	87.5	5.88
SCN	day 1	48 hours	neg. cont.	4	32	H4	87.1	6.25
SCN	day 1	48 hours	10uM Iver	4	29	H5	4.55	0
SCN	day 1	48 hours	10uM Iver	4	30	H6	14.81	7.41
SCN	day 1	48 hours	10uM Iver	4	31	H7	0	0
SCN	day 1	48 hours	10uM Iver	4	32	H8	0	0
SCN	day 1	48 hours	0.1%NaOH	4	29	H9	3.33	93.33
SCN	day 1	48 hours	0.1%NaOH	4	30	H10	0	100
SCN	day 1	48 hours	0.1%NaOH	4	31	H11	0	100
SCN	day 1	48 hours	0.1%NaOH	4	32	H12	0	100
SCN	day 1	48 hours	neg. cont.	5	1	A1	90.48	0
SCN	day 1	48 hours	neg. cont.	5	2	A2	100	0
SCN	day 1	48 hours	neg. cont.	5	3	A3	95.24	4.55
SCN	day 1	48 hours	neg. cont.	5	4	A4	88.89	8.11
SCN	day 1	48 hours	10uM Iver	5	1	A5	14.81	3.7
SCN	day 1	48 hours	10uM Iver	5	2	A6	11.11	0
SCN	day 1	48 hours	10uM Iver	5	3	A7	37.5	0
SCN	day 1	48 hours	10uM Iver	5	4	A8	0	12.5
SCN	day 1	48 hours	0.1%NaOH	5	1	A9	0	95.65
SCN	day 1	48 hours	0.1%NaOH	5	2	A10	0	96.15
SCN	day 1	48 hours	0.1%NaOH	5	3	A11	0	97.22
SCN	day 1	48 hours	0.1%NaOH	5	4	A12	4.35	91.3
SCN	day 1	48 hours	neg. cont.	5	5	B1	88	0
SCN	day 1	48 hours	neg. cont.	5	6	B2	95.83	4.17
SCN	day 1	48 hours	neg. cont.	5	7	B3	94.74	2.56
SCN	day 1	48 hours	neg. cont.	5	8	B4	95.83	8.33
SCN	day 1	48 hours	10uM Iver	5	5	B5	10.71	6.9
SCN	day 1	48 hours	10uM Iver	5	6	B6	14.29	0
SCN	day 1	48 hours	10uM Iver	5	7	B7	24.14	0
SCN	day 1	48 hours	10uM Iver	5	8	B8	10	3.33
SCN	day 1	48 hours	0.1%NaOH	5	5	B9	0	100
SCN	day 1	48 hours	0.1%NaOH	5	6	B10	0	100
SCN	day 1	48 hours	0.1%NaOH	5	7	B11	0	100
SCN	day 1	48 hours	0.1%NaOH	5	8	B12	0	93.94
SCN	day 1	48 hours	neg. cont.	5	9	C1	92	4
SCN	day 1	48 hours	neg. cont.	5	10	C2	90.32	6.25
SCN	day 1	48 hours	neg. cont.	5	11	C3	85	0
SCN	day 1	48 hours	neg. cont.	5	12	C4	89.58	1.96
SCN	day 1	48 hours	10uM Iver	5	9	C5	14.81	0
SCN	day 1	48 hours	10uM Iver	5	10	C6	18.75	6.25
SCN	day 1	48 hours	10uM Iver	5	11	C7	9.09	0
SCN	day 1	48 hours	10uM Iver	5	12	C8	12.5	4
SCN	day 1	48 hours	0.1%NaOH	5	9	C9	0	100
SCN	day 1	48 hours	0.1%NaOH	5	10	C10	0	96.43
SCN	day 1	48 hours	0.1%NaOH	5	11	C11	0	96
SCN	day 1	48 hours	0.1%NaOH	5	12	C12	0	100
SCN	day 1	48 hours	neg. cont.	5	13	D1	94.74	0
SCN	day 1	48 hours	neg. cont.	5	14	D2	91.3	13.04
SCN	day 1	48 hours	neg. cont.	5	15	D3	93.1	0
SCN	day 1	48 hours	neg. cont.	5	16	D4	100	3.45
SCN	day 1	48 hours	10uM Iver	5	13	D5	26.47	0
SCN	day 1	48 hours	10uM Iver	5	14	D6	18.75	0
SCN	day 1	48 hours	10uM Iver	5	15	D7	19.05	0
SCN	day 1	48 hours	10uM Iver	5	16	D8	4.76	4.76
SCN	day 1	48 hours	0.1%NaOH	5	13	D9	0	100
SCN	day 1	48 hours	0.1%NaOH	5	14	D10	0	95.65
SCN	day 1	48 hours	0.1%NaOH	5	15	D11	0	100
SCN	day 1	48 hours	0.1%NaOH	5	16	D12	0	100
SCN	day 1	48 hours	neg. cont.	5	17	E1	100	6.25
SCN	day 1	48 hours	neg. cont.	5	18	E2	89.47	0
SCN	day 1	48 hours	neg. cont.	5	19	E3	97.06	0
SCN	day 1	48 hours	neg. cont.	5	20	E4	76.47	2.78
SCN	day 1	48 hours	10uM Iver	5	17	E5	19.23	3.7
SCN	day 1	48 hours	10uM Iver	5	18	E6	18.75	6.25
SCN	day 1	48 hours	10uM Iver	5	19	E7	22.22	0
SCN	day 1	48 hours	10uM Iver	5	20	E8	31.25	6.25
SCN	day 1	48 hours	0.1%NaOH	5	17	E9	0	100
SCN	day 1	48 hours	0.1%NaOH	5	18	E10	0	100
SCN	day 1	48 hours	0.1%NaOH	5	19	E11	0	97.78
SCN	day 1	48 hours	0.1%NaOH	5	20	E12	0	100
SCN	day 1	48 hours	neg. cont.	5	21	F1	90.91	4.55
SCN	day 1	48 hours	neg. cont.	5	22	F2	91.43	0
SCN	day 1	48 hours	neg. cont.	5	23	F3	96.15	0
SCN	day 1	48 hours	neg. cont.	5	24	F4	85.71	4.55
SCN	day 1	48 hours	10uM Iver	5	21	F5	26.09	0
SCN	day 1	48 hours	10uM Iver	5	22	F6	10.53	0
SCN	day 1	48 hours	10uM Iver	5	23	F7	11.11	0
SCN	day 1	48 hours	10uM Iver	5	24	F8	8	3.85
SCN	day 1	48 hours	0.1%NaOH	5	21	F9	0	95.83
SCN	day 1	48 hours	0.1%NaOH	5	22	F10	0	100
SCN	day 1	48 hours	0.1%NaOH	5	23	F11	0	100
SCN	day 1	48 hours	0.1%NaOH	5	24	F12	0	100
SCN	day 1	48 hours	neg. cont.	5	25	G1	100	0
SCN	day 1	48 hours	neg. cont.	5	26	G2	92.86	0
SCN	day 1	48 hours	neg. cont.	5	27	G3	95.45	0
SCN	day 1	48 hours	neg. cont.	5	28	G4	93.75	12.5
SCN	day 1	48 hours	10uM Iver	5	25	G5	9.09	0
SCN	day 1	48 hours	10uM Iver	5	26	G6	27.78	5.56
SCN	day 1	48 hours	10uM Iver	5	27	G7	4.17	0
SCN	day 1	48 hours	10uM Iver	5	28	G8	7.69	3.85
SCN	day 1	48 hours	0.1%NaOH	5	25	G9	0	96.3
SCN	day 1	48 hours	0.1%NaOH	5	26	G10	0	96.43
SCN	day 1	48 hours	0.1%NaOH	5	27	G11	0	100
SCN	day 1	48 hours	0.1%NaOH	5	28	G12	0	96.97
SCN	day 1	48 hours	neg. cont.	5	29	H1	92.86	7.14
SCN	day 1	48 hours	neg. cont.	5	30	H2	90	6.45
SCN	day 1	48 hours	neg. cont.	5	31	H3	93.33	10
SCN	day 1	48 hours	neg. cont.	5	32	H4	90.91	4.17
SCN	day 1	48 hours	10uM Iver	5	29	H5	5	0
SCN	day 1	48 hours	10uM Iver	5	30	H6	0	7.69
SCN	day 1	48 hours	10uM Iver	5	31	H7	0	0
SCN	day 1	48 hours	10uM Iver	5	32	H8	5.26	4.76
SCN	day 1	48 hours	0.1%NaOH	5	29	H9	0	100
SCN	day 1	48 hours	0.1%NaOH	5	30	H10	0	95.83
SCN	day 1	48 hours	0.1%NaOH	5	31	H11	0	92.86
SCN	day 1	48 hours	0.1%NaOH	5	32	H12	0	100
RKN	day 1	6 days	neg. cont.	1	1	A1	93.48	8.57
RKN	day 1	6 days	neg. cont.	1	2	A2	97.22	11.32
RKN	day 1	6 days	neg. cont.	1	3	A3	93.33	13.64
RKN	day 1	6 days	neg. cont.	1	4	A4	94.59	9.84
RKN	day 1	6 days	10uM Iver	1	1	A5	66.67	2.44
RKN	day 1	6 days	10uM Iver	1	2	A6	60	1.43
RKN	day 1	6 days	10uM Iver	1	3	A7	64.52	8.77
RKN	day 1	6 days	10uM Iver	1	4	A8	73.33	6.52
RKN	day 1	6 days	0.1%NaOH	1	1	A9	1.61	96.36
RKN	day 1	6 days	0.1%NaOH	1	2	A10	3.64	100
RKN	day 1	6 days	0.1%NaOH	1	3	A11	0	97.67
RKN	day 1	6 days	0.1%NaOH	1	4	A12	0	98.04
RKN	day 1	6 days	neg. cont.	1	5	B1	93.88	7.94
RKN	day 1	6 days	neg. cont.	1	6	B2	82.5	11.94
RKN	day 1	6 days	neg. cont.	1	7	B3	90.2	5.77
RKN	day 1	6 days	neg. cont.	1	8	B4	82.46	14.29
RKN	day 1	6 days	10uM Iver	1	5	B5	58.06	9.09
RKN	day 1	6 days	10uM Iver	1	6	B6	64.71	8
RKN	day 1	6 days	10uM Iver	1	7	B7	68.75	0
RKN	day 1	6 days	10uM Iver	1	8	B8	67.74	8.64
RKN	day 1	6 days	0.1%NaOH	1	5	B9	0	100
RKN	day 1	6 days	0.1%NaOH	1	6	B10	0	100
RKN	day 1	6 days	0.1%NaOH	1	7	B11	0	100
RKN	day 1	6 days	0.1%NaOH	1	8	B12	0	100
RKN	day 1	6 days	neg. cont.	1	9	C1	93.62	16.67
RKN	day 1	6 days	neg. cont.	1	10	C2	96.49	14.81
RKN	day 1	6 days	neg. cont.	1	11	C3	98.39	25
RKN	day 1	6 days	neg. cont.	1	12	C4	93.75	12.96
RKN	day 1	6 days	10uM Iver	1	9	C5	73.53	9.72
RKN	day 1	6 days	10uM Iver	1	10	C6	70.59	11.11
RKN	day 1	6 days	10uM Iver	1	11	C7	64	7.94
RKN	day 1	6 days	10uM Iver	1	12	C8	71.88	7.94
RKN	day 1	6 days	0.1%NaOH	1	9	C9	1.92	98.08
RKN	day 1	6 days	0.1%NaOH	1	10	C10	1.79	100
RKN	day 1	6 days	0.1%NaOH	1	11	C11	0	100
RKN	day 1	6 days	0.1%NaOH	1	12	C12	0	100
RKN	day 1	6 days	neg. cont.	1	13	D1	90.38	5.36
RKN	day 1	6 days	neg. cont.	1	14	D2	81.97	10.17
RKN	day 1	6 days	neg. cont.	1	15	D3	91.07	11.11
RKN	day 1	6 days	neg. cont.	1	16	D4	95.71	10.77
RKN	day 1	6 days	10uM Iver	1	13	D5	80.95	1.59
RKN	day 1	6 days	10uM Iver	1	14	D6	71.43	6.67
RKN	day 1	6 days	10uM Iver	1	15	D7	84.48	1.89
RKN	day 1	6 days	10uM Iver	1	16	D8	75.61	2.99
RKN	day 1	6 days	0.1%NaOH	1	13	D9	0	100
RKN	day 1	6 days	0.1%NaOH	1	14	D10	0	100
RKN	day 1	6 days	0.1%NaOH	1	15	D11	1.64	100
RKN	day 1	6 days	0.1%NaOH	1	16	D12	0	98.36
RKN	day 1	6 days	neg. cont.	1	17	E1	90.32	9.84
RKN	day 1	6 days	neg. cont.	1	18	E2	94.74	6.9
RKN	day 1	6 days	neg. cont.	1	19	E3	88.1	18.6
RKN	day 1	6 days	neg. cont.	1	20	E4	79.63	10.34
RKN	day 1	6 days	10uM Iver	1	17	E5	75.56	1.85
RKN	day 1	6 days	10uM Iver	1	18	E6	67.57	3.51
RKN	day 1	6 days	10uM Iver	1	19	E7	83.87	9.52
RKN	day 1	6 days	10uM Iver	1	20	E8	68.25	0
RKN	day 1	6 days	0.1%NaOH	1	17	E9	2.5	97.87
RKN	day 1	6 days	0.1%NaOH	1	18	E10	5.26	98.36
RKN	day 1	6 days	0.1%NaOH	1	19	E11	0	100
RKN	day 1	6 days	0.1%NaOH	1	20	E12	0	100
RKN	day 1	6 days	neg. cont.	1	21	F1	100	7.76
RKN	day 1	6 days	neg. cont.	1	22	F2	90.91	14.46
RKN	day 1	6 days	neg. cont.	1	23	F3	90.74	7.04
RKN	day 1	6 days	neg. cont.	1	24	F4	91.49	8.96
RKN	day 1	6 days	10uM Iver	1	21	F5	80	0
RKN	day 1	6 days	10uM Iver	1	22	F6	53.85	6.45
RKN	day 1	6 days	10uM Iver	1	23	F7	84.91	1.54
RKN	day 1	6 days	10uM Iver	1	24	F8	82.69	11.32
RKN	day 1	6 days	0.1%NaOH	1	21	F9	0	100
RKN	day 1	6 days	0.1%NaOH	1	22	F10	0	100
RKN	day 1	6 days	0.1%NaOH	1	23	F11	0	100
RKN	day 1	6 days	0.1%NaOH	1	24	F12	0	100
RKN	day 1	6 days	neg. cont.	1	25	G1	94.83	18.37
RKN	day 1	6 days	neg. cont.	1	26	G2	94.44	15
RKN	day 1	6 days	neg. cont.	1	27	G3	94.87	23.4
RKN	day 1	6 days	neg. cont.	1	28	G4	97.87	29.17
RKN	day 1	6 days	10uM Iver	1	25	G5	71.88	1.79
RKN	day 1	6 days	10uM Iver	1	26	G6	80	10.17
RKN	day 1	6 days	10uM Iver	1	27	G7	65.12	8.16
[truncated: 6,641 more rows]
