# Supplementary material for: High content analysis enables high-throughput nematicide discovery screening for measurement of viability and movement behavior in response to natural product samples
Source: PLoS One. 2019 Apr 23;14(4):e0205619. doi: 10.1371/journal.pone.0205619 (PMC6478374; doi:10.1371/journal.pone.0205619)
Supplement: S2 Table — Calculated Z’-factor scores for screening plate controls. (CSV) [file pone.0205619.s003.csv]

Block	SCN-movement	SCN-mortality	RKN-movement	RKN-mortality
74612-1	0.85	0.94	0.87	0.86
74612-2	0.83	0.90	0.92	0.90
74612-3	0.85	0.85	0.93	0.82
74613-1	0.84	0.88	0.87	0.90
74613-2	0.85	0.90	0.89	0.85
74613-3	0.74	0.88	0.86	0.92
74614-1	0.89	0.87	0.94	0.91
74614-2	0.85	0.85	0.90	0.88
74614-3	0.89	0.92	0.92	0.90
74615-1	0.76	0.85	0.92	0.91
74615-2	0.79	0.87	0.92	0.91
74615-3	0.74	0.89	0.92	0.89
74616-1	0.93	0.92	0.91	0.89
74616-2	0.82	0.86	0.87	0.91
74616-3	0.80	0.86	0.95	0.91
74617-1	0.78	0.84	0.91	0.91
74617-2	0.81	0.90	0.90	0.88
74617-3	0.84	0.86	0.89	0.82
74618-1	0.78	0.89	0.95	0.88
74618-2	0.77	0.85	0.95	0.89
74618-3	0.78	0.89	0.49	0.42
74619-1	0.88	0.89	0.88	0.89
74619-2	0.85	0.91	0.87	0.86
74619-3	0.82	0.84	0.93	0.86
74620-1	0.78	0.90	0.90	0.87
74620-2	0.81	0.86	0.94	0.78
74620-3	0.85	0.93	0.95	0.85
74621-1	0.73	0.92	0.87	0.60
74621-2	0.82	0.93	0.90	0.83
74621-3	0.90	0.82	0.91	0.65
74622-1	0.94	0.82	0.88	0.75
74622-2	0.89	0.73
74622-3	0.88	0.81	0.94	0.68
74623-1	0.91	0.86	0.90	0.60
74623-2	0.82	0.79
74623-3	0.93	0.76	0.85	0.65
74624-1	0.91	0.83	0.91	0.85
74624-2	0.93	0.85	0.94	0.72
74624-3	0.89	0.80	0.93	0.74
74625-1	0.87	0.69	0.94	0.86
74625-2			0.85	0.77
74625-3	0.90	0.86
74626-1	0.80	0.89
74626-2	0.80	0.92	0.90	0.81
74626-3	0.89	0.87	0.82	0.87
74627-1	0.92	0.87	0.84	0.79
74627-2	0.90	0.91	0.92	0.78
74627-3	0.87	0.88	0.90	0.79
74628-1	0.84	0.91	0.87	0.90
74628-2	0.84	0.82	0.91	0.78
74628-3			0.84	0.64
74629-1	0.83	0.88	0.87	0.78
74629-2	0.85	0.89	0.86	0.86
74629-3	0.91	0.84	0.81	0.83
74630-1	0.92	0.91	0.89	0.65
74630-2	0.85	0.71	0.76	0.75
74630-3	0.88	0.78	0.67	0.76
74631-1	0.92	0.86	0.55	0.84
74631-2	0.85	0.84	0.86	0.68
74631-3	0.91	0.87	0.00	0.38
74632-1	0.74	0.86	0.69	0.84
74632-2	0.90	0.89	0.90	0.85
74632-3	0.89	0.82	0.92	0.90
74633-1	0.90	0.89	0.85	0.81
74633-2	0.82	0.87	0.60	0.84
74633-3	0.92	0.86	0.58	0.83
74634-1	0.85	0.80	0.77	0.79
74634-2	0.88	0.83	0.89	0.90
74634-3	0.90	0.81	0.56	0.79
74635-1	0.83	0.93	0.69	0.79
74635-2	0.78	0.83	0.20	0.53
74635-3	0.87	0.83	0.86	0.87
74636-1	0.88	0.84	0.85	0.80
74636-2	0.87	0.84	0.77	0.92
74636-3	0.64	0.68	0.87	0.87
74637-1	0.95	0.85	0.87	0.87
74637-2	0.89	0.86	0.82	0.83
74637-3	0.93	0.85	0.79	0.78
74638-1	0.00	0.43	0.00	0.62
74638-2	0.00	0.61	1.00	0.39
74638-3	0.00	0.40	0.00	0.39
74639-1	0.00	0.65	0.00	0.53
74639-2	0.00	0.51	0.00	0.59
74639-3	0.00	0.69
74641-1	0.89	0.85	0.50	0.87
74641-2	0.76	0.86	0.86	0.68
74641-3	0.87	0.91	0.00	0.89
74642-1	0.71	0.87	0.00	0.85
74642-2	0.68	0.85	0.00	0.78
74642-3	0.75	0.87	0.00	0.62
74645-1	0.00	0.67	0.74	0.85
74645-2	0.00	0.51
74645-3	0.00	0.66	0.50	0.51
74646-1	0.82	0.84
74646-2	0.00	0.63	0.81	0.89
74646-3	0.00	0.53	0.74	0.73
77819-1	0.90	0.85	0.81	0.72
77819-2	0.94	0.87	0.79	0.85
77819-3	0.90	0.92	0.73	0.71
77820-1	0.91	0.88	0.87	0.78
77820-2	0.91	0.87	0.80	0.80
77820-3	0.90	0.91	0.84	0.77
77821-1	0.84	0.88	0.82	0.80
77821-2	0.84	0.86	0.87	0.80
77821-3	0.85	0.79	0.81	0.74
77824-1	0.90	0.88	0.94	0.85
77824-2	0.87	0.91	0.93	0.67
77824-3	0.88	0.89	0.81	0.84
77825-1	0.73	0.88	0.88	0.82
77825-2	0.82	0.90	0.84	0.78
77825-3	0.53	0.82	0.78	0.70
LV1-Regrow-1	0.87	0.90	0.90	0.89
LV1-Regrow-2	0.88	0.89	0.90	0.91
LV1-Regrow-3	0.80	0.88	0.91	0.86
ave	0.76	0.83	0.77	0.79
stddev	0.261548945	0.102117776	0.262260796	0.122620343
