# Supplementary material for: High content analysis enables high-throughput nematicide discovery screening for measurement of viability and movement behavior in response to natural product samples
Source: PLoS One. 2019 Apr 23;14(4):e0205619. doi: 10.1371/journal.pone.0205619 (PMC6478374; doi:10.1371/journal.pone.0205619)
Supplement: S3 Table — Results for microbial samples screened against plant pathogenic nematodes. (CSV) [file pone.0205619.s004.csv]

Assay type	Well Row	Well Column	pct mortality	pct movement	Total worms	Sample ID
RKN-J2 soak_25% media	D	11	-2.1	100	44.33	1920
RKN-J2 soak_25% media	E	6	-0.9	99.8	77.33	1920
SCN-J2 soak_25% media	D	11	-0.6	100.8	55	1920
SCN-J2 soak_25% media	E	6	-0.3	98.6	55.3	1920
RKN-J2 soak_25% media	D	11	-1.1	87.7	59	1916
RKN-J2 soak_25% media	B	7	6.3	61.1	82	1916
SCN-J2 soak_25% media	D	11	0.7	93.2	54.3	1916
SCN-J2 soak_25% media	B	7	4.5	63.9	37.7	1916
RKN-J2 soak_25% media	B	3	0.5	18.1	47.67	1915
RKN-J2 soak_25% media	B	6	2.2	0	77.33	1915
SCN-J2 soak_25% media	B	3	-0.5	92.3	55.7	1915
SCN-J2 soak_25% media	B	6	8	14.9	42	1915
RKN-J2 soak_25% media	D	11	11.4	3.8	18.33	59
SCN-J2 soak_25% media	D	11	12.8	-0.1	31.5	59
RKN-J2 soak_25% media	E	10	9	0	85	62
SCN-J2 soak_25% media	E	10	9.8	0	65.3	62
RKN-J2 soak_25% media	C	7	-0.3	4.4	38	66
SCN-J2 soak_25% media	C	7	-0.3	-0.3	53.3	66
RKN-J2 soak_25% media	C	3	8.4	0.8	48.67	94
SCN-J2 soak_25% media	C	3	3.7	0	51.7	94
RKN-J2 soak_25% media	C	5	15	0	77.33	95
SCN-J2 soak_25% media	C	5	11.9	0.9	58	95
RKN-J2 soak_25% media	G	5	13.5	0.9	44.67	98
SCN-J2 soak_25% media	G	5	11.8	-0.2	60.7	98
RKN-J2 soak_25% media	G	7	10.2	0	46.33	99
SCN-J2 soak_25% media	G	7	14.8	-0.2	64.3	99
RKN-J2 soak_25% media	G	9	0.4	1.9	94.67	100
SCN-J2 soak_25% media	G	9	0.9	0.4	64.3	100
RKN-J2 soak_25% media	G	11	12.4	0	37	101
SCN-J2 soak_25% media	G	11	8.6	0.5	63	101
RKN-J2 soak_25% media	B	6	6.4	24.1	47.67	113
SCN-J2 soak_25% media	B	6	64.9	-0.1	47.3	113
RKN-J2 soak_25% media	E	6	0.8	0	72.33	126
SCN-J2 soak_25% media	E	6	-0.4	1.2	53	126
RKN-J2 soak_25% media	D	3	45.2	0	90	149
SCN-J2 soak_25% media	D	3	60.5	1.2	63	149
RKN-J2 soak_25% media	B	5	5.3	0	77.67	153
SCN-J2 soak_25% media	B	5	-0.4	0	59.7	153
RKN-J2 soak_25% media	A	8	0.7	1.6	45	212
SCN-J2 soak_25% media	A	8	-0.3	0	47	212
RKN-J2 soak_25% media	D	11	0.5	0.5	79.67	226
SCN-J2 soak_25% media	D	11	-0.3	0.6	54.7	226
RKN-J2 soak_25% media	F	6	1.8	84.4	64.5	230
RKN-J2 soak_25% media	A	10	1.2	31.6	50	230
SCN-J2 soak_25% media	F	6	-0.9	69.5	44	230
SCN-J2 soak_25% media	A	10	4.3	0	39.3	230
RKN-J2 soak_25% media	G	10	1	0.3	93.5	234
RKN-J2 soak_25% media	B	6	1.3	86.5	51.33	234
SCN-J2 soak_25% media	G	10	-0.4	0	56	234
SCN-J2 soak_25% media	B	6	-0.2	91.5	44	234
RKN-J2 soak_25% media	H	8	1.7	0.9	79.67	238
SCN-J2 soak_25% media	H	8	-0.1	2.6	44.7	238
RKN-J2 soak_25% media	A	9	0.9	0	45.33	240
SCN-J2 soak_25% media	A	9	-0.4	0	51.7	240
RKN-J2 soak_25% media	D	7	-0.7	-0.2	44.67	259
SCN-J2 soak_25% media	D	7	-0.2	0.4	55.7	259
RKN-J2 soak_25% media	H	7	2.7	0.4	96	266
SCN-J2 soak_25% media	H	7	0.3	0.9	43.3	266
RKN-J2 soak_25% media	G	9	2.7	1	71.33	269
SCN-J2 soak_25% media	G	9	2.6	2.8	44.7	269
RKN-J2 soak_25% media	F	7	0.8	0	84.33	279
SCN-J2 soak_25% media	F	7	7	0.6	54	279
RKN-J2 soak_25% media	E	6	3.5	0.3	91.5	281
RKN-J2 soak_25% media	B	11	-2.7	93.9	62.5	281
SCN-J2 soak_25% media	E	6	4.7	1.7	44.3	281
SCN-J2 soak_25% media	B	11	-1.1	92.9	52.7	281
RKN-J2 soak_25% media	H	10	4.6	3	38	289
SCN-J2 soak_25% media	H	10	1.9	-0.3	59.7	289
RKN-J2 soak_25% media	F	11	18	64.2	31	296
SCN-J2 soak_25% media	F	11	3.9	43	52.3	296
RKN-J2 soak_25% media	G	6	22	1.7	72.33	299
SCN-J2 soak_25% media	G	6	12.3	0.6	49.3	299
RKN-J2 soak_25% media	H	11	0.8	0.9	35	313
RKN-J2 soak_25% media	H	4	2.8	3.2	41.67	313
RKN-J2 soak_25% media	H	7	6.1	1.6	30	313
SCN-J2 soak_25% media	H	11	3	-0.3	47.7	313
SCN-J2 soak_25% media	H	4	10	0.6	43	313
SCN-J2 soak_25% media	H	7	9.8	0.4	45	313
RKN-J2 soak_25% media	D	9	4.9	0	100.33	321
SCN-J2 soak_25% media	D	9	2.1	0	53.3	321
RKN-J2 soak_25% media	G	9	15.3	0	88.33	324
SCN-J2 soak_25% media	G	9	28.9	0	64.3	324
RKN-J2 soak_25% media	F	4	5.9	-0.1	56	334
SCN-J2 soak_25% media	F	4	22.1	3.7	46.3	334
RKN-J2 soak_25% media	F	10	2.9	56.1	22	364
RKN-J2 soak_25% media	E	4	2.3	0	53.33	364
SCN-J2 soak_25% media	F	10	0.6	0	61	364
SCN-J2 soak_25% media	E	4	-0.7	96.3	53.7	364
RKN-J2 soak_25% media	F	11	2	76.3	37.5	377
RKN-J2 soak_25% media	C	4	-0.9	79.7	57	377
SCN-J2 soak_25% media	F	11	11.2	7.5	47	377
SCN-J2 soak_25% media	C	4	-1	66.7	61	377
RKN-J2 soak_25% media	C	4	14.3	4.1	82.5	383
RKN-J2 soak_25% media	D	9	2	0.7	59.33	383
SCN-J2 soak_25% media	C	4	10.8	0.6	64	383
SCN-J2 soak_25% media	D	9	24.1	-0.1	48	383
RKN-J2 soak_25% media	C	5	9.4	0	96	384
RKN-J2 soak_25% media	D	10	9.3	23	61	384
SCN-J2 soak_25% media	C	5	13.8	0.6	62.3	384
SCN-J2 soak_25% media	D	10	33.9	-0.1	43	384
RKN-J2 soak_25% media	C	6	1.1	0	93.5	386
RKN-J2 soak_25% media	D	11	-1.5	1.8	52	386
SCN-J2 soak_25% media	C	6	0.8	1.3	53.7	386
SCN-J2 soak_25% media	D	11	3.2	0.9	45.3	386
RKN-J2 soak_25% media	C	7	6.8	1.4	75.5	387
RKN-J2 soak_25% media	E	11	-2.6	20.2	47.33	387
SCN-J2 soak_25% media	C	7	3	1.5	56.7	387
SCN-J2 soak_25% media	E	11	5.5	-0.1	39	387
RKN-J2 soak_25% media	H	4	9.8	0	45.33	391
RKN-J2 soak_25% media	H	6	6.4	34.5	61.5	391
SCN-J2 soak_25% media	H	4	10.7	-0.2	55.7	391
SCN-J2 soak_25% media	H	6	21.9	0	44.7	391
RKN-J2 soak_25% media	A	9	11.8	0	60	392
RKN-J2 soak_25% media	F	10	6	19.1	55.33	392
SCN-J2 soak_25% media	A	9	15.1	0.5	53.7	392
SCN-J2 soak_25% media	F	10	37.9	-0.1	42.3	392
RKN-J2 soak_25% media	D	6	5.3	0	90.5	397
RKN-J2 soak_25% media	G	11	1	20.5	57.5	397
SCN-J2 soak_25% media	D	6	7	0	60.7	397
SCN-J2 soak_25% media	G	11	18.9	0.6	53	397
RKN-J2 soak_25% media	D	7	1.7	0.4	90	398
RKN-J2 soak_25% media	B	10	0.4	7.9	59.5	398
SCN-J2 soak_25% media	D	7	0.8	0.6	68.7	398
SCN-J2 soak_25% media	B	10	0.4	0.7	51	398
RKN-J2 soak_25% media	D	5	11.4	0	100.5	407
RKN-J2 soak_25% media	F	11	2	14	63	407
SCN-J2 soak_25% media	D	5	8	1.1	43.7	407
SCN-J2 soak_25% media	F	11	1.9	0	40.3	407
RKN-J2 soak_25% media	G	4	35.6	35.1	114.5	408
RKN-J2 soak_25% media	G	5	-1.1	103.7	62.33	408
SCN-J2 soak_25% media	G	4	21.7	29	58	408
SCN-J2 soak_25% media	G	5	-1.2	104.4	48	408
RKN-J2 soak_25% media	D	4	4.6	4.6	50	413
RKN-J2 soak_25% media	D	11	2.4	32.7	41.5	413
SCN-J2 soak_25% media	D	4	2.6	0	57.3	413
SCN-J2 soak_25% media	D	11	7.7	2.4	48.7	413
RKN-J2 soak_25% media	A	9	40.9	3.8	32	427
SCN-J2 soak_25% media	A	9	2.4	29.1	26.7	427
RKN-J2 soak_25% media	D	9	26.5	0	60	429
SCN-J2 soak_25% media	D	9	25.9	0	46	429
RKN-J2 soak_25% media	H	5	-1.2	3	68	431
SCN-J2 soak_25% media	H	5	4.5	1.4	40.7	431
RKN-J2 soak_25% media	D	9	20.7	6.6	10.67	483
SCN-J2 soak_25% media	D	9	4.4	4.5	27.3	483
RKN-J2 soak_25% media	F	8	4.5	0.7	51.67	496
SCN-J2 soak_25% media	F	8	6.3	-0.2	25.3	496
RKN-J2 soak_25% media	D	6	0.6	1	74.33	498
SCN-J2 soak_25% media	D	6	2.2	0.9	53	498
RKN-J2 soak_25% media	H	9	3.3	0	48.33	501
SCN-J2 soak_25% media	H	9	0.5	0.6	54.3	501
RKN-J2 soak_25% media	E	3	9.4	2.5	55	510
RKN-J2 soak_25% media	F	10	6.1	59.8	33.67	510
RKN-J2 soak_25% media	E	9	-4.1	84.9	36	510
RKN-J2 soak_25% media	F	4	3.6	36.4	54.5	510
RKN-J2 soak_25% media	D	11	-3.5	87.9	39.67	510
SCN-J2 soak_25% media	E	3	3.4	-0.2	53	510
SCN-J2 soak_25% media	F	10	2.4	55.8	31	510
SCN-J2 soak_25% media	E	9	0.7	43	47.3	510
SCN-J2 soak_25% media	F	4	3.7	1.3	29	510
SCN-J2 soak_25% media	D	11	0.4	98	36.3	510
RKN-J2 soak_25% media	F	3	1.2	0.7	60.33	517
SCN-J2 soak_25% media	F	3	7.5	1.2	38	517
RKN-J2 soak_25% media	C	4	1.6	0.5	49.33	522
SCN-J2 soak_25% media	C	4	0.8	2.8	17.7	522
RKN-J2 soak_25% media	D	4	1.8	0	39	523
SCN-J2 soak_25% media	D	4	3.2	0.8	44	523
RKN-J2 soak_25% media	F	4	-0.8	2.7	63	525
SCN-J2 soak_25% media	F	4	1.8	0.6	60	525
RKN-J2 soak_25% media	B	5	19.7	0	37.33	529
SCN-J2 soak_25% media	B	5	-0.1	0	25.3	529
RKN-J2 soak_25% media	B	6	5	0	43	537
SCN-J2 soak_25% media	B	6	0.8	0	42.3	537
RKN-J2 soak_25% media	A	7	-0.7	0	45.67	543
SCN-J2 soak_25% media	A	7	1.9	0	29.7	543
RKN-J2 soak_25% media	F	7	1.4	0	55	548
SCN-J2 soak_25% media	F	7	0.3	1.9	55	548
RKN-J2 soak_25% media	G	7	-0.2	0	65.33	549
SCN-J2 soak_25% media	G	7	7.1	0.8	43	549
RKN-J2 soak_25% media	G	3	-0.2	2.9	65	551
RKN-J2 soak_25% media	H	4	4.7	79	45	551
SCN-J2 soak_25% media	G	3	3	2	34	551
SCN-J2 soak_25% media	H	4	-0.7	101.8	42	551
RKN-J2 soak_25% media	B	8	14.4	0	28	554
SCN-J2 soak_25% media	B	8	9.2	0	25	554
RKN-J2 soak_25% media	F	10	-0.5	0.7	68	557
SCN-J2 soak_25% media	F	10	-1.8	-0.1	61.5	557
RKN-J2 soak_25% media	C	11	32.9	57.9	31	560
SCN-J2 soak_25% media	C	11	-0.3	91.6	45.7	560
RKN-J2 soak_25% media	C	6	0.7	1.9	59.33	562
RKN-J2 soak_25% media	B	5	-1.1	117	47	562
SCN-J2 soak_25% media	C	6	2.5	4.6	30.7	562
SCN-J2 soak_25% media	B	5	-6.8	107.8	34.3	562
RKN-J2 soak_25% media	F	6	-0.2	0	52.67	565
SCN-J2 soak_25% media	F	6	1.7	0.8	31	565
RKN-J2 soak_25% media	A	7	-0.5	0.7	63	569
SCN-J2 soak_25% media	A	7	0.5	-0.1	39.3	569
RKN-J2 soak_25% media	H	9	-0.1	4.4	59.67	576
SCN-J2 soak_25% media	H	9	2.6	0	40	576
RKN-J2 soak_25% media	E	5	0.3	2	58	580
SCN-J2 soak_25% media	E	5	16.6	2.9	13.3	580
RKN-J2 soak_25% media	C	7	0.7	1.1	59.33	582
SCN-J2 soak_25% media	C	7	0.1	-0.1	45.7	582
RKN-J2 soak_25% media	A	10	42.1	57.4	35.67	583
SCN-J2 soak_25% media	A	10	2.2	81.8	63	583
RKN-J2 soak_25% media	H	6	-1.9	0	61	589
SCN-J2 soak_25% media	H	6	-2.8	-0.1	43	589
RKN-J2 soak_25% media	E	7	-0.6	61.1	47	601
SCN-J2 soak_25% media	E	7	70.7	-0.1	2	601
RKN-J2 soak_25% media	B	10	11.8	0	61.33	602
RKN-J2 soak_25% media	D	7	4.7	0.7	65.67	602
SCN-J2 soak_25% media	B	10	6.7	-0.1	63.3	602
SCN-J2 soak_25% media	D	7	2.5	-0.1	44.7	602
RKN-J2 soak_25% media	F	10	21.9	39.4	51	614
SCN-J2 soak_25% media	F	10	2.8	49.9	35	614
RKN-J2 soak_25% media	A	11	19.8	0	45.33	616
SCN-J2 soak_25% media	A	11	0.5	10.8	50.3	616
RKN-J2 soak_25% media	D	3	0.3	0.7	68.67	626
SCN-J2 soak_25% media	D	3	2.7	1.8	48	626
RKN-J2 soak_25% media	B	4	2.9	1	74	627
SCN-J2 soak_25% media	B	4	5.7	-0.2	38.7	627
RKN-J2 soak_25% media	E	3	-0.7	0	68.33	628
SCN-J2 soak_25% media	E	3	-1.5	-0.1	44.3	628
RKN-J2 soak_25% media	F	3	2.7	0	64.67	629
SCN-J2 soak_25% media	F	3	-1.7	-0.1	59.7	629
RKN-J2 soak_25% media	E	11	0.4	1.2	65.67	631
SCN-J2 soak_25% media	E	11	5.5	0	38	631
RKN-J2 soak_25% media	F	11	4.1	0	63.33	633
SCN-J2 soak_25% media	F	11	3.5	0	54	633
RKN-J2 soak_25% media	C	5	11.6	0.5	62.67	636
SCN-J2 soak_25% media	C	5	37.9	1.2	29.3	636
RKN-J2 soak_25% media	C	9	5.2	3.3	43.67	647
SCN-J2 soak_25% media	C	9	-0.2	0	71	647
RKN-J2 soak_25% media	H	10	2.6	34.5	41.33	652
SCN-J2 soak_25% media	H	10	56.8	18.9	2.3	652
RKN-J2 soak_25% media	B	11	65.9	0.4	95.67	654
SCN-J2 soak_25% media	B	11	10	2.3	71	654
RKN-J2 soak_25% media	B	4	7.8	0	54.67	661
SCN-J2 soak_25% media	B	4	-0.1	0.5	67.7	661
RKN-J2 soak_25% media	H	11	4.1	0	20.67	662
SCN-J2 soak_25% media	H	11	2	-0.2	66	662
RKN-J2 soak_25% media	B	7	8.7	0	67.33	252
SCN-J2 soak_25% media	B	7	5	0	49.7	252
RKN-J2 soak_25% media	B	3	2.8	0	54.67	253
SCN-J2 soak_25% media	B	3	41.9	0	4.7	253
RKN-J2 soak_25% media	B	5	2.4	0	71	667
RKN-J2 soak_25% media	C	5	3	0.4	75.33	667
RKN-J2 soak_25% media	E	5	-1	15.2	37	667
SCN-J2 soak_25% media	B	5	2.3	0	58.7	667
SCN-J2 soak_25% media	C	5	0.5	0	60.7	667
SCN-J2 soak_25% media	E	5	5	4.4	42.7	667
RKN-J2 soak_25% media	C	10	7.1	1	32.33	673
SCN-J2 soak_25% media	C	10	5.3	-0.2	55.3	673
RKN-J2 soak_25% media	G	5	2.8	0	77	674
RKN-J2 soak_25% media	H	5	2.4	0.4	84.33	674
RKN-J2 soak_25% media	E	6	1.3	17.5	28	674
SCN-J2 soak_25% media	G	5	0.3	0	51	674
SCN-J2 soak_25% media	H	5	3.4	0.7	55	674
SCN-J2 soak_25% media	E	6	1.5	2.4	49.3	674
RKN-J2 soak_25% media	B	11	12.3	0	31	690
SCN-J2 soak_25% media	B	11	14.2	0.5	64.3	690
RKN-J2 soak_25% media	C	8	16.2	1.2	30.67	691
SCN-J2 soak_25% media	C	8	6	0	69.3	691
RKN-J2 soak_25% media	C	8	0.9	0	53.67	696
SCN-J2 soak_25% media	C	8	-0.8	-0.2	63.7	696
RKN-J2 soak_25% media	F	7	4.6	0	41	699
SCN-J2 soak_25% media	F	7	2.8	1.5	47.3	699
RKN-J2 soak_25% media	C	9	3	2.1	27.67	702
SCN-J2 soak_25% media	C	9	3.3	-0.2	44.3	702
RKN-J2 soak_25% media	F	6	2.6	1.4	28.67	708
SCN-J2 soak_25% media	F	6	1.6	-0.2	50	708
RKN-J2 soak_25% media	H	5	-0.1	32.9	77	715
RKN-J2 soak_25% media	B	4	1	0.9	69.67	715
SCN-J2 soak_25% media	H	5	0	0.9	40	715
SCN-J2 soak_25% media	B	4	0.4	-0.1	40.7	715
RKN-J2 soak_25% media	G	11	6.4	0	67.33	717
SCN-J2 soak_25% media	G	11	-2.2	-0.1	46.3	717
RKN-J2 soak_25% media	H	11	0.1	0	59.67	719
SCN-J2 soak_25% media	H	11	0.4	-0.1	50.3	719
RKN-J2 soak_25% media	G	10	-2.9	0	70	733
SCN-J2 soak_25% media	G	10	-3.2	0.6	74	733
RKN-J2 soak_25% media	D	6	-0.6	2.3	60	735
RKN-J2 soak_25% media	G	9	-0.4	88.2	64	735
RKN-J2 soak_25% media	B	10	-1.1	100.1	46.67	735
SCN-J2 soak_25% media	D	6	-2.9	0.7	63.5	735
SCN-J2 soak_25% media	G	9	-4.1	92	84.5	735
SCN-J2 soak_25% media	B	10	0.5	101	43.3	735
RKN-J2 soak_25% media	E	9	-2.1	0.8	64	741
SCN-J2 soak_25% media	E	9	-3	-0.1	72	741
RKN-J2 soak_25% media	H	6	-1.8	62	92	752
RKN-J2 soak_25% media	C	4	8.9	0	53	752
SCN-J2 soak_25% media	H	6	1.9	69.3	40	752
SCN-J2 soak_25% media	C	4	1.7	-0.1	57	752
RKN-J2 soak_25% media	E	4	-1	0	61.33	761
SCN-J2 soak_25% media	E	4	1.3	-0.1	22.3	761
RKN-J2 soak_25% media	G	4	1.4	3.9	60.33	764
SCN-J2 soak_25% media	G	4	3.8	-0.1	23.3	764
RKN-J2 soak_25% media	C	8	0.6	0.7	62.33	767
SCN-J2 soak_25% media	C	8	2.7	-0.1	58.3	767
RKN-J2 soak_25% media	B	4	4	75.8	57.67	772
SCN-J2 soak_25% media	B	4	54.2	11.4	4	772
RKN-J2 soak_25% media	E	11	-1	0	57.67	778
SCN-J2 soak_25% media	E	11	10	2.3	42.3	778
RKN-J2 soak_25% media	G	5	-4.1	1.2	46.5	789
RKN-J2 soak_25% media	F	6	-1.6	28.9	30.67	789
SCN-J2 soak_25% media	G	5	-1.4	-0.1	56.3	789
SCN-J2 soak_25% media	F	6	5.2	31.7	21.7	789
RKN-J2 soak_25% media	B	4	3.1	45.5	37.67	795
RKN-J2 soak_25% media	G	7	-0.8	40.4	38.67	795
RKN-J2 soak_25% media	B	6	-1.1	79.7	50.5	795
SCN-J2 soak_25% media	B	4	86.6	-0.2	2	795
SCN-J2 soak_25% media	G	7	11.3	75.4	10.3	795
SCN-J2 soak_25% media	B	6	1.8	85	9.7	795
RKN-J2 soak_25% media	C	7	-0.2	0.6	57	810
SCN-J2 soak_25% media	C	7	-0.1	-0.2	41.7	810
RKN-J2 soak_25% media	H	6	-5	3	45.5	830
RKN-J2 soak_25% media	E	8	-1.4	44.7	33.67	830
SCN-J2 soak_25% media	H	6	4.3	-0.1	64	830
SCN-J2 soak_25% media	E	8	2.7	44.6	30	830
RKN-J2 soak_25% media	E	7	-0.9	1.3	56.33	833
SCN-J2 soak_25% media	E	7	4.5	1.1	34.3	833
RKN-J2 soak_25% media	H	4	0.2	96.3	35	852
RKN-J2 soak_25% media	A	8	18.1	0.4	68	852
SCN-J2 soak_25% media	H	4	0.4	103.2	58	852
SCN-J2 soak_25% media	A	8	-3	-0.1	36.7	852
RKN-J2 soak_25% media	G	8	-0.5	0	62.33	862
SCN-J2 soak_25% media	G	8	9.8	-0.2	27.3	862
RKN-J2 soak_25% media	H	8	-0.6	0	67.67	863
SCN-J2 soak_25% media	H	8	4.4	4.5	20	863
RKN-J2 soak_25% media	C	9	69.3	3.2	57	868
RKN-J2 soak_25% media	D	10	5.2	15.3	42.33	868
SCN-J2 soak_25% media	C	9	6.9	-0.2	55.3	868
SCN-J2 soak_25% media	D	10	2.1	0	38.3	868
RKN-J2 soak_25% media	G	6	7.5	0	39	881
RKN-J2 soak_25% media	H	6	5.4	25.6	21.67	881
SCN-J2 soak_25% media	G	6	6.4	-0.1	52	881
SCN-J2 soak_25% media	H	6	5.9	5	26	881
RKN-J2 soak_25% media	C	3	-6.5	0	56	886
SCN-J2 soak_25% media	C	3	-3.2	0.4	68.7	886
RKN-J2 soak_25% media	B	10	-0.7	1.6	66.33	900
SCN-J2 soak_25% media	B	10	-0.8	-0.2	55.7	900
RKN-J2 soak_25% media	C	6	-1.4	43.8	41	916
RKN-J2 soak_25% media	F	6	0.8	64.9	23	916
RKN-J2 soak_25% media	A	9	2.3	68.5	19	916
SCN-J2 soak_25% media	C	6	104.9	-0.1	1	916
SCN-J2 soak_25% media	F	6	31.1	0	1	916
SCN-J2 soak_25% media	A	9	65.7	-0.1	1.7	916
RKN-J2 soak_25% media	A	7	12.7	0	55.67	922
RKN-J2 soak_25% media	C	5	0	16.3	35	922
SCN-J2 soak_25% media	A	7	26.4	0.8	45	922
SCN-J2 soak_25% media	C	5	4.9	6	25	922
RKN-J2 soak_25% media	H	7	-0.8	57.7	52	930
RKN-J2 soak_25% media	B	3	0.8	59.6	39	930
RKN-J2 soak_25% media	H	4	-0.3	59.3	35.5	930
SCN-J2 soak_25% media	H	7	106.9	-0.1	1	930
SCN-J2 soak_25% media	B	3	59	19	2	930
SCN-J2 soak_25% media	H	4	4.9	76.5	9.3	930
RKN-J2 soak_25% media	F	7	3	0	73	939
RKN-J2 soak_25% media	H	4	3.2	25.1	29.67	939
SCN-J2 soak_25% media	F	7	-2.1	-0.1	49.5	939
SCN-J2 soak_25% media	H	4	3.8	4.3	34	939
RKN-J2 soak_25% media	D	9	-4.6	80.9	59.5	940
RKN-J2 soak_25% media	F	3	-3.8	95.2	44.5	940
RKN-J2 soak_25% media	C	6	-0.7	83.6	40	940
SCN-J2 soak_25% media	D	9	2	50.5	22.7	940
SCN-J2 soak_25% media	F	3	2.3	93.5	15.3	940
SCN-J2 soak_25% media	C	6	77	36.3	1.7	940
RKN-J2 soak_25% media	E	10	-1.3	1	73.67	941
RKN-J2 soak_25% media	G	3	-3	69.9	43.67	941
SCN-J2 soak_25% media	E	10	-1.4	-0.2	50	941
SCN-J2 soak_25% media	G	3	-0.5	0	42.7	941
RKN-J2 soak_25% media	H	6	23.4	7.1	28.33	973
SCN-J2 soak_25% media	H	6	34	-0.1	52	973
RKN-J2 soak_25% media	G	4	22.7	0	58.67	987
RKN-J2 soak_25% media	G	6	8.9	27.7	61.5	987
SCN-J2 soak_25% media	G	4	19.5	-0.2	44.7	987
SCN-J2 soak_25% media	G	6	35	0.6	59.3	987
RKN-J2 soak_25% media	E	4	24.4	0	56	998
RKN-J2 soak_25% media	E	6	8.6	16	47.5	998
SCN-J2 soak_25% media	E	4	18.6	-0.2	52.7	998
SCN-J2 soak_25% media	E	6	27.7	0	47	998
RKN-J2 soak_25% media	D	4	-0.3	69.5	46	999
RKN-J2 soak_25% media	B	8	-0.6	81.8	38.5	999
SCN-J2 soak_25% media	D	4	104.1	0	1	999
SCN-J2 soak_25% media	B	8	84.7	57.6	1.3	999
RKN-J2 soak_25% media	F	5	-4.5	0	59	1015
SCN-J2 soak_25% media	F	5	-3.3	0.5	55.3	1015
RKN-J2 soak_25% media	G	3	-0.6	27.2	62.33	1017
SCN-J2 soak_25% media	G	3	92.9	0	3.3	1017
RKN-J2 soak_25% media	C	5	-1.8	0	49	1019
SCN-J2 soak_25% media	C	5	3.4	0	45.7	1019
RKN-J2 soak_25% media	G	5	-5.1	88.4	58	1025
SCN-J2 soak_25% media	G	5	51.3	39.1	6.3	1025
RKN-J2 soak_25% media	H	3	-4.3	30.4	66	1042
SCN-J2 soak_25% media	H	3	56.2	0	2.3	1042
RKN-J2 soak_25% media	G	10	-2.8	79	36.67	1046
SCN-J2 soak_25% media	G	10	46.6	5.5	4	1046
RKN-J2 soak_25% media	A	9	11.9	85.6	53.5	1232
SCN-J2 soak_25% media	A	9	12.4	97.9	45.7	1232
RKN-J2 soak_25% media	F	5	21.4	0	56	1234
SCN-J2 soak_25% media	F	5	29.5	-0.1	61	1234
RKN-J2 soak_25% media	D	7	-3.4	-0.7	39.5	1072
SCN-J2 soak_25% media	D	7	-4.8	35.6	46.7	1072
RKN-J2 soak_25% media	H	8	13.5	0	60.67	1243
SCN-J2 soak_25% media	H	8	29.4	1.1	36.3	1243
RKN-J2 soak_25% media	C	9	16.3	101.1	47	1246
SCN-J2 soak_25% media	C	9	16.7	93.9	57	1246
RKN-J2 soak_25% media	F	8	6.2	0	64.33	1106
SCN-J2 soak_25% media	F	8	27.4	-0.1	65.3	1106
RKN-J2 soak_25% media	A	11	16.9	100.5	54.5	1115
SCN-J2 soak_25% media	A	11	30.5	81.7	52.7	1115
RKN-J2 soak_25% media	F	6	-3.6	73.7	52	1116
SCN-J2 soak_25% media	F	6	73.7	0	2	1116
RKN-J2 soak_25% media	F	4	-3.9	70.9	46.33	1143
SCN-J2 soak_25% media	F	4	44.5	18.4	2.3	1143
RKN-J2 soak_25% media	C	5	-0.2	73	53.33	1145
SCN-J2 soak_25% media	C	5	49.2	8.8	3.3	1145
RKN-J2 soak_25% media	E	8	-0.7	86	58	1259
SCN-J2 soak_25% media	E	8	43.1	0	2.7	1259
RKN-J2 soak_25% media	A	11	-4.9	1.1	60.67	1170
SCN-J2 soak_25% media	A	11	-1.8	0.3	72.3	1170
RKN-J2 soak_25% media	E	9	-0.8	105.2	43	1178
SCN-J2 soak_25% media	E	9	60.4	-0.1	2	1178
RKN-J2 soak_25% media	E	10	0.2	90.2	46.5	1185
SCN-J2 soak_25% media	E	10	71	19.4	2	1185
RKN-J2 soak_25% media	C	8	-1.3	107.8	51.5	1191
SCN-J2 soak_25% media	C	8	67.7	32.5	12.3	1191
RKN-J2 soak_25% media	D	9	-0.8	99.3	42.5	1201
SCN-J2 soak_25% media	D	9	48.5	58.6	4	1201
RKN-J2 soak_25% media	D	7	-3.8	1	53.5	1285
SCN-J2 soak_25% media	D	7	1	0.3	82.7	1285
RKN-J2 soak_25% media	G	6	-4.1	1.8	60.5	1288
SCN-J2 soak_25% media	G	6	-0.6	1.2	54.7	1288
RKN-J2 soak_25% media	G	5	-4.2	2.4	67.5	1292
SCN-J2 soak_25% media	G	5	-2.3	-0.1	51.7	1292
RKN-J2 soak_25% media	E	11	17.2	0.8	88.67	1294
SCN-J2 soak_25% media	E	11	34.2	-0.1	54.3	1294
RKN-J2 soak_25% media	D	10	-4.4	0	63.33	1302
SCN-J2 soak_25% media	D	10	9.3	-0.1	26	1302
RKN-J2 soak_25% media	A	9	17.1	5.3	32.67	1334
SCN-J2 soak_25% media	A	9	12.4	32.8	36.7	1334
RKN-J2 soak_25% media	E	10	13.6	2.4	44	1343
SCN-J2 soak_25% media	E	10	6.7	0.4	45.3	1343
RKN-J2 soak_25% media	H	3	1.8	78.7	36.33	1353
SCN-J2 soak_25% media	H	3	75	0	2.3	1353
RKN-J2 soak_25% media	G	9	-2.7	2.1	51	1357
SCN-J2 soak_25% media	G	9	1	1	62.3	1357
RKN-J2 soak_25% media	E	4	0.9	79.5	51.67	1360
SCN-J2 soak_25% media	E	4	62.4	0	2	1360
RKN-J2 soak_25% media	H	4	0.9	80.8	48	1368
SCN-J2 soak_25% media	H	4	56.6	0	3.7	1368
RKN-J2 soak_25% media	G	8	2.1	74.8	48.33	1393
SCN-J2 soak_25% media	G	8	47.6	37.7	3	1393
RKN-J2 soak_25% media	D	7	20.4	71.5	58.33	1394
RKN-J2 soak_25% media	E	11	-4.3	104.4	38	1394
SCN-J2 soak_25% media	D	7	-2.7	99.2	54	1394
SCN-J2 soak_25% media	E	11	1.1	101.6	41	1394
RKN-J2 soak_25% media	G	7	11.2	0	55	1411
SCN-J2 soak_25% media	G	7	25	-0.1	61.7	1411
RKN-J2 soak_25% media	B	7	0	0.5	86.33	1428
SCN-J2 soak_25% media	B	7	12	-0.1	24	1428
RKN-J2 soak_25% media	E	7	0.2	0	59	1445
RKN-J2 soak_25% media	A	9	-1.2	90.6	50	1445
SCN-J2 soak_25% media	E	7	-0.5	-0.2	18	1445
SCN-J2 soak_25% media	A	9	0	98.9	45.3	1445
RKN-J2 soak_25% media	F	7	1.5	0.9	52	1446
RKN-J2 soak_25% media	F	6	0.4	0	42	1446
SCN-J2 soak_25% media	F	7	3.2	0.8	31.7	1446
SCN-J2 soak_25% media	F	6	35.1	1.4	52.3	1446
RKN-J2 soak_25% media	D	5	0	0	62.33	1456
SCN-J2 soak_25% media	D	5	3.6	-0.1	58.3	1456
RKN-J2 soak_25% media	G	6	10.5	96.6	85.33	1465
SCN-J2 soak_25% media	G	6	21.3	18.1	39.3	1465
RKN-J2 soak_25% media	C	3	0.5	0	79.5	1481
RKN-J2 soak_25% media	E	7	-3.9	11.2	43.33	1481
SCN-J2 soak_25% media	C	3	0.8	0	42	1481
SCN-J2 soak_25% media	E	7	0	-0.1	46.7	1481
RKN-J2 soak_25% media	F	11	15.4	103.3	84.67	1486
SCN-J2 soak_25% media	F	11	3.1	108.3	64.7	1486
RKN-J2 soak_25% media	B	9	-0.1	0	55	1505
RKN-J2 soak_25% media	G	4	-0.5	78.5	46.67	1505
SCN-J2 soak_25% media	B	9	0.4	-0.2	43	1505
SCN-J2 soak_25% media	G	4	0.6	106.7	47.3	1505
RKN-J2 soak_25% media	D	7	0.2	4.7	59.33	1506
RKN-J2 soak_25% media	D	9	-1.6	7.2	59	1506
SCN-J2 soak_25% media	D	7	-0.9	-0.2	53.3	1506
SCN-J2 soak_25% media	D	9	0.5	0	47	1506
RKN-J2 soak_25% media	F	5	10.6	6	30.67	1512
SCN-J2 soak_25% media	F	5	13.8	32.8	23.3	1512
RKN-J2 soak_25% media	H	5	25.5	-0.2	40.33	1518
SCN-J2 soak_25% media	H	5	6.9	0.9	33.7	1518
RKN-J2 soak_25% media	G	5	-3.9	2.1	64.67	1532
SCN-J2 soak_25% media	G	5	-1.2	1.3	51.3	1532
RKN-J2 soak_25% media	G	8	-5	3.7	71.33	1546
SCN-J2 soak_25% media	G	8	-1	0.4	78.7	1546
RKN-J2 soak_25% media	A	7	-1	109.7	49.67	1559
SCN-J2 soak_25% media	A	7	14.4	100.1	17.3	1559
RKN-J2 soak_25% media	E	3	0.2	0	70	1564
SCN-J2 soak_25% media	E	3	-3.1	-0.1	73	1564
RKN-J2 soak_25% media	B	11	0.1	0	46.5	1566
SCN-J2 soak_25% media	B	11	0.4	-0.4	33.7	1566
RKN-J2 soak_25% media	C	6	0.1	0	48.5	1567
SCN-J2 soak_25% media	C	6	0.5	-0.4	46.3	1567
RKN-J2 soak_25% media	H	8	0	0	31.5	1570
SCN-J2 soak_25% media	H	8	1.4	3.3	45	1570
RKN-J2 soak_25% media	B	5	12.1	12.6	33.33	1593
SCN-J2 soak_25% media	B	5	23.8	2.5	45	1593
RKN-J2 soak_25% media	C	3	21.4	0	29	1605
SCN-J2 soak_25% media	C	3	13.6	-0.1	38.5	1605
RKN-J2 soak_25% media	H	5	18.4	25.9	49	1616
SCN-J2 soak_25% media	H	5	8.6	74.2	44	1616
RKN-J2 soak_25% media	G	9	-0.7	0	39.5	1621
SCN-J2 soak_25% media	G	9	0.1	-0.4	54.3	1621
RKN-J2 soak_25% media	B	3	1.5	1.1	57	1629
SCN-J2 soak_25% media	B	3	-2.4	-0.1	64	1629
RKN-J2 soak_25% media	G	7	11.5	-0.1	55.67	1634
SCN-J2 soak_25% media	G	7	24.4	33	46	1634
RKN-J2 soak_25% media	B	3	0.1	0.4	87.5	1667
RKN-J2 soak_25% media	E	8	-5.5	42.5	63.67	1667
SCN-J2 soak_25% media	B	3	0.1	0	58	1667
SCN-J2 soak_25% media	E	8	1.6	0.5	39.3	1667
RKN-J2 soak_25% media	E	10	7.6	3.4	53	1693
SCN-J2 soak_25% media	E	10	2.5	0.7	64.5	1693
RKN-J2 soak_25% media	E	11	8.3	0	39.67	1702
SCN-J2 soak_25% media	E	11	-0.5	0.8	66.5	1702
RKN-J2 soak_25% media	E	3	26.6	7.9	31.67	1706
SCN-J2 soak_25% media	E	3	12.4	66.6	36.7	1706
RKN-J2 soak_25% media	G	4	-1.7	0	37.33	1708
SCN-J2 soak_25% media	G	4	0	-0.1	46	1708
RKN-J2 soak_25% media	E	9	14.1	26.5	36.33	1795
SCN-J2 soak_25% media	E	9	13.8	9.1	32.3	1795
RKN-J2 soak_25% media	G	9	13.2	0	56.67	1835
SCN-J2 soak_25% media	G	9	10.5	62.9	44.7	1835
RKN-J2 soak_25% media	D	8	2.5	68.4	58.33	1836
SCN-J2 soak_25% media	D	8	62.1	28.7	2	1836
RKN-J2 soak_25% media	E	6	0.9	80.6	49.67	1863
SCN-J2 soak_25% media	E	6	80.1	0	1.7	1863
RKN-J2 soak_25% media	D	6	-0.1	66.1	41.5	1866
SCN-J2 soak_25% media	D	6	104.1	0	1	1866
RKN-J2 soak_25% media	D	5	0	0	86.33	1910
RKN-J2 soak_25% media	D	7	1.8	0	51.67	1910
SCN-J2 soak_25% media	D	5	1.2	0	48.3	1910
SCN-J2 soak_25% media	D	7	0.4	0	41.3	1910
RKN-J2 soak_25% media	G	11	-1	25.6	55	1919
RKN-J2 soak_25% media	C	6	-0.3	0.3	95	1919
SCN-J2 soak_25% media	G	11	-1.1	-0.2	45	1919
SCN-J2 soak_25% media	C	6	0.8	0	45	1919
RKN-J2 soak_25% media	B	8	0.4	73.2	53.67	1928
RKN-J2 soak_25% media	A	6	0.3	78	82.67	1928
SCN-J2 soak_25% media	B	8	50.4	40.2	3	1928
SCN-J2 soak_25% media	A	6	-0.4	90	58.3	1928
RKN-J2 soak_25% media	H	4	4	0	87.33	1929
RKN-J2 soak_25% media	C	3	0.2	0	89	1929
SCN-J2 soak_25% media	H	4	0.2	0	58	1929
SCN-J2 soak_25% media	C	3	-0.6	0.6	64	1929
RKN-J2 soak_25% media	G	8	10.5	32.7	45	1931
RKN-J2 soak_25% media	A	3	13.2	0	92.33	1931
SCN-J2 soak_25% media	G	8	45.4	-0.1	48.3	1931
SCN-J2 soak_25% media	A	3	23.8	1.1	66	1931
RKN-J2 soak_25% media	H	3	57.7	1.4	76	1938
RKN-J2 soak_25% media	H	5	-1.4	102.6	72.67	1938
SCN-J2 soak_25% media	H	3	19.8	3.7	32	1938
SCN-J2 soak_25% media	H	5	-1	102.9	53.7	1938
RKN-J2 soak_25% media	D	10	2.6	35.7	45.67	1939
RKN-J2 soak_25% media	F	4	16.2	5.7	43	1939
SCN-J2 soak_25% media	D	10	9.9	-0.2	36	1939
SCN-J2 soak_25% media	F	4	15.2	1.1	43.3	1939
RKN-J2 soak_25% media	F	3	1.3	82.2	48.67	1950
SCN-J2 soak_25% media	F	3	85.9	0	2	1950
RKN-J2 soak_25% media	F	9	3.9	91.6	70	1951
SCN-J2 soak_25% media	F	9	50.8	32.2	7.3	1951
RKN-J2 soak_25% media	A	9	15.1	6.8	29.33	2009
SCN-J2 soak_25% media	A	9	-1.6	74.2	50	2009
RKN-J2 soak_25% media	B	9	11.1	49.4	54.33	2010
SCN-J2 soak_25% media	B	9	32.9	0.7	51.7	2010
RKN-J2 soak_25% media	D	3	12.1	42.3	40.67	2011
SCN-J2 soak_25% media	D	3	12.8	-0.1	24.3	2011
RKN-J2 soak_25% media	A	10	-0.4	59.8	54	1464
RKN-J2 soak_25% media	H	9	1	44.7	50.5	1464
SCN-J2 soak_25% media	A	10	0.5	4.1	47.7	1464
SCN-J2 soak_25% media	H	9	2.2	2.3	30.3	1464
RKN-J2 soak_25% media	A	11	-1.5	16.2	116.5	488
RKN-J2 soak_25% media	D	7	-2.8	81	51	488
SCN-J2 soak_25% media	A	11	-0.1	0	65.7	488
SCN-J2 soak_25% media	D	7	-0.4	79.3	54.3	488
RKN-J2 soak_25% media	A	7	-1.1	57.9	79.5	1509
RKN-J2 soak_25% media	E	9	1.5	84.6	50.5	1509
SCN-J2 soak_25% media	A	7	0.7	82.7	57.3	1509
SCN-J2 soak_25% media	E	9	-0.1	92.2	46	1509
RKN-J2 soak_25% media	A	8	-0.8	43.2	64.5	1499
RKN-J2 soak_25% media	F	9	2.5	74.2	51.5	1499
SCN-J2 soak_25% media	A	8	1	74.4	39.7	1499
SCN-J2 soak_25% media	F	9	0.2	89.6	40.7	1499
RKN-J2 soak_25% media	A	9	1.2	66.4	73.5	1500
RKN-J2 soak_25% media	G	9	-0.3	69	50.5	1500
SCN-J2 soak_25% media	A	9	0.3	60.8	53	1500
SCN-J2 soak_25% media	G	9	-0.6	53.9	58.7	1500
RKN-J2 soak_25% media	B	10	4.2	73.9	40.5	373
RKN-J2 soak_25% media	D	8	-0.1	37.4	51.67	373
SCN-J2 soak_25% media	B	10	4.8	4.9	38.7	373
SCN-J2 soak_25% media	D	8	9	8.3	35.7	373
RKN-J2 soak_25% media	B	11	-1.2	76.4	91.5	360
RKN-J2 soak_25% media	D	5	-0.4	89.9	43.67	360
SCN-J2 soak_25% media	B	11	0.3	70.9	53.7	360
SCN-J2 soak_25% media	D	5	0	99.1	47.3	360
RKN-J2 soak_25% media	B	4	-1.1	96.4	89.5	495
RKN-J2 soak_25% media	E	8	0.9	81.1	56.67	495
RKN-J2 soak_25% media	E	9	-3.2	92	53	495
SCN-J2 soak_25% media	B	4	0	97.4	64	495
SCN-J2 soak_25% media	E	8	0.5	98.6	40.3	495
SCN-J2 soak_25% media	E	9	-2.4	107.4	39.7	495
RKN-J2 soak_25% media	B	5	-0.3	84.5	50.5	855
RKN-J2 soak_25% media	H	5	-5.2	85.7	54.33	855
SCN-J2 soak_25% media	B	5	-0.2	98	47.3	855
SCN-J2 soak_25% media	H	5	-0.5	104.5	41.3	855
RKN-J2 soak_25% media	B	6	-1.7	67.2	71.5	897
RKN-J2 soak_25% media	E	10	1.5	90.7	53.5	897
SCN-J2 soak_25% media	B	6	0.3	58.4	53.3	897
SCN-J2 soak_25% media	E	10	0.1	86.8	56.3	897
RKN-J2 soak_25% media	B	7	0.2	42.4	42	739
RKN-J2 soak_25% media	F	10	-2.6	83.4	61	739
SCN-J2 soak_25% media	B	7	5	1.3	51.3	739
SCN-J2 soak_25% media	F	10	0.6	88.9	46	739
RKN-J2 soak_25% media	B	8	-0.9	41.3	70	968
RKN-J2 soak_25% media	G	10	-1.4	62	53	968
SCN-J2 soak_25% media	B	8	0.4	47.7	67.7	968
SCN-J2 soak_25% media	G	10	-0.4	94.7	53.7	968
RKN-J2 soak_25% media	B	9	1.4	24.9	42	911
RKN-J2 soak_25% media	H	10	-2.4	34	57	911
SCN-J2 soak_25% media	B	9	1.4	32.5	48	911
SCN-J2 soak_25% media	H	10	5.7	1.6	26.3	911
RKN-J2 soak_25% media	C	10	2.2	46.4	34	388
RKN-J2 soak_25% media	B	3	-0.8	66.4	75.5	388
SCN-J2 soak_25% media	C	10	4.4	0.7	60	388
SCN-J2 soak_25% media	B	3	10.6	1.1	36.3	388
RKN-J2 soak_25% media	C	11	0.4	47.1	37.5	401
RKN-J2 soak_25% media	C	3	-1.9	82.4	63.5	401
SCN-J2 soak_25% media	C	11	2.3	0	55	401
SCN-J2 soak_25% media	C	3	2.4	22.6	36	401
RKN-J2 soak_25% media	C	8	3.1	29.6	28	389
RKN-J2 soak_25% media	E	10	-2.7	38.8	46.33	389
SCN-J2 soak_25% media	C	8	3.1	1	59.3	389
SCN-J2 soak_25% media	E	10	17.4	1.4	37.7	389
RKN-J2 soak_25% media	C	9	1.6	52.5	26.5	390
RKN-J2 soak_25% media	B	9	-1.8	57.9	44	390
SCN-J2 soak_25% media	C	9	2.3	0	53.3	390
SCN-J2 soak_25% media	B	9	-0.1	0	45	390
RKN-J2 soak_25% media	D	10	-0.8	74.7	101	188
RKN-J2 soak_25% media	F	5	-2.5	101	62	188
SCN-J2 soak_25% media	D	10	2.5	38.9	42.7	188
SCN-J2 soak_25% media	F	5	0.6	93.5	46.3	188
RKN-J2 soak_25% media	D	11	-1.2	20.1	88	220
RKN-J2 soak_25% media	D	10	-2.3	80.3	57.5	220
SCN-J2 soak_25% media	D	11	0.1	68.9	59.7	220
SCN-J2 soak_25% media	D	10	-0.5	87.5	54.7	220
RKN-J2 soak_25% media	D	3	1.6	80.5	41	402
RKN-J2 soak_25% media	E	5	-0.3	70	55.5	402
SCN-J2 soak_25% media	D	3	7.2	29.4	36.7	402
SCN-J2 soak_25% media	E	5	11.7	2.7	26.7	402
RKN-J2 soak_25% media	D	8	4.3	23.6	15.5	144
RKN-J2 soak_25% media	B	4	0.6	58	53.5	144
SCN-J2 soak_25% media	D	8	7.8	17.9	38.3	144
SCN-J2 soak_25% media	B	4	0.2	64.8	41.3	144
RKN-J2 soak_25% media	D	9	0.4	47.1	89	159
RKN-J2 soak_25% media	C	4	-2.1	55.6	73	159
SCN-J2 soak_25% media	D	9	0.1	68.1	56	159
SCN-J2 soak_25% media	C	4	0.3	95	51.7	159
RKN-J2 soak_25% media	E	10	-1	67.8	38.5	346
RKN-J2 soak_25% media	E	3	4.4	91	59	346
SCN-J2 soak_25% media	E	10	1.9	17.5	54.7	346
SCN-J2 soak_25% media	E	3	6.6	29.4	36.3	346
RKN-J2 soak_25% media	E	11	4.9	1.6	21.5	349
RKN-J2 soak_25% media	F	3	-0.1	59	24.67	349
SCN-J2 soak_25% media	E	11	1.2	13.2	49.3	349
SCN-J2 soak_25% media	F	3	-0.5	95.9	62.3	349
RKN-J2 soak_25% media	E	3	-0.5	40.4	57	227
RKN-J2 soak_25% media	E	11	-3.2	31.6	54	227
SCN-J2 soak_25% media	E	3	1.1	1.2	39	227
SCN-J2 soak_25% media	E	11	0.2	101.3	54.3	227
RKN-J2 soak_25% media	E	4	-0.4	50.1	53	232
RKN-J2 soak_25% media	C	10	-0.9	38.9	51.67	232
SCN-J2 soak_25% media	E	4	7.1	24.3	40.3	232
SCN-J2 soak_25% media	C	10	2	81.2	45	232
RKN-J2 soak_25% media	E	5	-1.2	9.8	89.5	273
RKN-J2 soak_25% media	H	11	-1.8	42.5	62	273
SCN-J2 soak_25% media	E	5	0.2	21.5	55.3	273
SCN-J2 soak_25% media	H	11	0	54.2	44	273
RKN-J2 soak_25% media	E	7	-1.4	7.1	52.5	330
RKN-J2 soak_25% media	B	3	-0.6	34.2	50.33	330
SCN-J2 soak_25% media	E	7	0.6	0	46.7	330
SCN-J2 soak_25% media	B	3	-0.6	29.2	55	330
RKN-J2 soak_25% media	E	8	1.3	27.1	29	332
RKN-J2 soak_25% media	C	3	2	65.8	28	332
SCN-J2 soak_25% media	E	8	0.6	0.8	48.3	332
SCN-J2 soak_25% media	C	3	-0.7	90.6	52	332
RKN-J2 soak_25% media	E	9	-0.1	43.3	47.5	342
RKN-J2 soak_25% media	D	3	4.7	83.3	26.67	342
SCN-J2 soak_25% media	E	9	0.3	0	53.7	342
SCN-J2 soak_25% media	D	3	-0.7	101.8	53	342
RKN-J2 soak_25% media	F	3	-0.8	91.3	67.5	138
RKN-J2 soak_25% media	G	3	2	98	44	138
SCN-J2 soak_25% media	F	3	0.6	92.5	55.3	138
SCN-J2 soak_25% media	G	3	0.5	63.1	53.3	138
RKN-J2 soak_25% media	F	4	-0.7	84.8	23.5	214
RKN-J2 soak_25% media	H	3	-1.2	95.8	19	214
SCN-J2 soak_25% media	F	4	1.2	76.4	36.3	214
SCN-J2 soak_25% media	H	3	5.6	59.8	51.7	214
RKN-J2 soak_25% media	F	5	-1.2	101.4	87.5	229
RKN-J2 soak_25% media	A	11	-0.1	90.7	53.5	229
SCN-J2 soak_25% media	F	5	0.4	96.3	50	229
SCN-J2 soak_25% media	A	11	-2.4	95.9	43.3	229
RKN-J2 soak_25% media	F	7	2.8	0	30.5	284
RKN-J2 soak_25% media	H	4	0.7	47.3	33	284
SCN-J2 soak_25% media	F	7	0.4	0	51	284
SCN-J2 soak_25% media	H	4	1.6	104.3	56	284
RKN-J2 soak_25% media	F	8	0	12.1	29	286
RKN-J2 soak_25% media	G	4	0.2	67.9	49	286
SCN-J2 soak_25% media	F	8	1.7	0	52.7	286
SCN-J2 soak_25% media	G	4	1.9	73.9	39.7	286
RKN-J2 soak_25% media	F	9	0	2.5	87	329
RKN-J2 soak_25% media	F	4	5.1	68.7	24.33	329
SCN-J2 soak_25% media	F	9	1.1	0	63	329
SCN-J2 soak_25% media	F	4	0.6	85.4	50.3	329
RKN-J2 soak_25% media	G	11	-1.2	94.9	87	1206
RKN-J2 soak_25% media	E	6	0.2	108	48.67	1206
SCN-J2 soak_25% media	G	11	-0.5	101	56.3	1206
SCN-J2 soak_25% media	E	6	-0.6	76.6	53	1206
RKN-J2 soak_25% media	G	3	1.4	0	70	379
RKN-J2 soak_25% media	B	4	-0.5	97.6	47	379
SCN-J2 soak_25% media	G	3	1.1	1.4	62.7	379
SCN-J2 soak_25% media	B	4	0.1	94.9	59.3	379
RKN-J2 soak_25% media	G	5	0.3	94.9	40	119
RKN-J2 soak_25% media	C	5	1.4	91	43.67	119
SCN-J2 soak_25% media	G	5	-1.7	101.2	54.7	119
SCN-J2 soak_25% media	C	5	0.1	90.1	53.3	119
RKN-J2 soak_25% media	G	6	-0.8	77.9	65.5	354
RKN-J2 soak_25% media	D	5	-0.5	92.8	47.67	354
SCN-J2 soak_25% media	G	6	0.8	83.8	54.7	354
SCN-J2 soak_25% media	D	5	2.4	94.8	48.3	354
RKN-J2 soak_25% media	G	7	0.4	18.6	39.5	355
RKN-J2 soak_25% media	E	5	0.4	57	34	355
SCN-J2 soak_25% media	G	7	2.5	1.7	27	355
SCN-J2 soak_25% media	E	5	-0.2	34.1	41.3	355
RKN-J2 soak_25% media	G	8	-0.4	64.1	56	362
RKN-J2 soak_25% media	F	5	0	76.8	38.67	362
SCN-J2 soak_25% media	G	8	0.8	67.9	42.7	362
SCN-J2 soak_25% media	F	5	-0.9	102.7	56.7	362
RKN-J2 soak_25% media	G	9	0.4	71.2	39.5	287
RKN-J2 soak_25% media	C	6	2	89.4	36.33	287
SCN-J2 soak_25% media	G	9	1.5	69.3	56	287
SCN-J2 soak_25% media	C	6	2.2	98.8	37.3	287
RKN-J2 soak_25% media	H	10	2.3	98.4	87	447
RKN-J2 soak_25% media	F	8	0.3	74.2	55.67	447
SCN-J2 soak_25% media	H	10	2.6	62.8	64.7	447
SCN-J2 soak_25% media	F	8	0.6	88.4	61	447
RKN-J2 soak_25% media	H	11	0.6	70.1	83.5	567
RKN-J2 soak_25% media	G	8	1.5	77.7	61.67	567
RKN-J2 soak_25% media	H	6	2.7	63.1	61.33	567
SCN-J2 soak_25% media	H	11	0.2	73.2	55.7	567
SCN-J2 soak_25% media	G	8	1.9	80.8	53.7	567
SCN-J2 soak_25% media	H	6	1.9	80.7	52.7	567
RKN-J2 soak_25% media	H	3	0.7	82.8	71.5	280
RKN-J2 soak_25% media	D	6	0.4	62.9	44.33	280
SCN-J2 soak_25% media	H	3	1.2	101.6	58	280
SCN-J2 soak_25% media	D	6	-0.3	72	42	280
RKN-J2 soak_25% media	H	4	1.4	77.5	53	713
RKN-J2 soak_25% media	F	6	2.3	65.9	41	713
SCN-J2 soak_25% media	H	4	2.4	60.2	43	713
SCN-J2 soak_25% media	F	6	-2.9	42.9	45.5	713
RKN-J2 soak_25% media	H	7	-1.5	82.9	111.5	753
RKN-J2 soak_25% media	D	4	1.7	92.3	54.33	753
SCN-J2 soak_25% media	H	7	-0.3	98.8	75.7	753
SCN-J2 soak_25% media	D	4	0.9	102.4	57.3	753
RKN-J2 soak_25% media	H	8	-1.2	89.9	85.5	414
RKN-J2 soak_25% media	D	8	-0.2	18.2	54	414
SCN-J2 soak_25% media	H	8	0.6	97.9	59.3	414
SCN-J2 soak_25% media	D	8	2.4	32.4	31.3	414
RKN-J2 soak_25% media	H	9	-0.9	90.2	115	419
RKN-J2 soak_25% media	E	8	0.4	70.3	41.33	419
SCN-J2 soak_25% media	H	9	-0.1	89	68.3	419
SCN-J2 soak_25% media	E	8	-0.3	91	57.3	419
RKN-J2 soak_25% media	A	10	-1	84.6	40.67	347
SCN-J2 soak_25% media	A	10	0.5	53.2	44.3	347
RKN-J2 soak_25% media	A	11	0.3	92	53.33	348
SCN-J2 soak_25% media	A	11	4.7	74.7	53.3	348
RKN-J2 soak_25% media	A	7	-1.1	92.5	59.33	338
SCN-J2 soak_25% media	A	7	-0.6	97.6	52	338
RKN-J2 soak_25% media	A	8	5.1	98.3	65	1427
SCN-J2 soak_25% media	A	8	7.8	102.9	51.7	1427
RKN-J2 soak_25% media	A	9	0	32.9	80.67	343
SCN-J2 soak_25% media	A	9	1.4	32.5	43.3	343
RKN-J2 soak_25% media	B	10	-0.2	66.1	93	1431
SCN-J2 soak_25% media	B	10	-0.2	97.3	62	1431
RKN-J2 soak_25% media	B	11	5.2	98.7	83	1434
SCN-J2 soak_25% media	B	11	-0.3	106.3	64.7	1434
RKN-J2 soak_25% media	B	3	0.1	92.2	59.33	352
RKN-J2 soak_25% media	G	7	0.2	45.6	32	352
SCN-J2 soak_25% media	B	3	1.6	82.8	40.3	352
SCN-J2 soak_25% media	G	7	0.6	9.4	40.3	352
RKN-J2 soak_25% media	B	4	-0.5	93.1	85.67	566
SCN-J2 soak_25% media	B	4	1.7	92.9	58.3	566
RKN-J2 soak_25% media	B	5	0.9	98.8	95.67	723
SCN-J2 soak_25% media	B	5	0.5	106	84.3	723
RKN-J2 soak_25% media	B	6	0	90	62	808
SCN-J2 soak_25% media	B	6	0.8	85.7	54	808
RKN-J2 soak_25% media	B	8	5.9	31.8	92	1429
SCN-J2 soak_25% media	B	8	8.4	80.8	54.7	1429
RKN-J2 soak_25% media	B	9	1.8	32.9	89	1430
SCN-J2 soak_25% media	B	9	0.6	-0.1	44.3	1430
RKN-J2 soak_25% media	C	10	-0.5	36.2	29.67	1450
SCN-J2 soak_25% media	C	10	0.7	64.4	41.3	1450
RKN-J2 soak_25% media	C	11	1.2	89.7	101.33	1451
SCN-J2 soak_25% media	C	11	0.7	76.4	40.3	1451
RKN-J2 soak_25% media	C	3	-0.6	80.6	98	1435
SCN-J2 soak_25% media	C	3	0.2	2.4	65	1435
RKN-J2 soak_25% media	C	4	-0.3	57	104.33	1436
SCN-J2 soak_25% media	C	4	1.1	-0.1	59.7	1436
RKN-J2 soak_25% media	C	5	0.9	80	56.33	1437
SCN-J2 soak_25% media	C	5	3.3	80.5	50	1437
RKN-J2 soak_25% media	C	6	-0.2	100.1	92.33	1438
SCN-J2 soak_25% media	C	6	-0.1	92.9	58.3	1438
RKN-J2 soak_25% media	C	7	0.8	18.7	25.67	1439
SCN-J2 soak_25% media	C	7	0.7	1.8	41	1439
RKN-J2 soak_25% media	C	8	5.3	65.1	18.33	1448
SCN-J2 soak_25% media	C	8	7.8	6.9	36.3	1448
RKN-J2 soak_25% media	C	9	0.9	77.2	40	1449
SCN-J2 soak_25% media	C	9	0	83	56	1449
RKN-J2 soak_25% media	D	10	1.2	58.4	97.67	1462
SCN-J2 soak_25% media	D	10	0.5	1.7	44	1462
RKN-J2 soak_25% media	D	11	-0.2	102.7	81.33	1452
SCN-J2 soak_25% media	D	11	-0.7	104.1	51.3	1452
RKN-J2 soak_25% media	D	3	0.9	89.1	62.33	1453
SCN-J2 soak_25% media	D	3	1.7	89.5	51	1453
RKN-J2 soak_25% media	D	4	-0.8	80.8	51.33	1455
SCN-J2 soak_25% media	D	4	2.8	87.9	57.3	1455
RKN-J2 soak_25% media	D	6	-0.2	93.4	68.67	1457
SCN-J2 soak_25% media	D	6	0.4	87.9	47	1457
RKN-J2 soak_25% media	D	7	2.1	87.9	46.67	1459
SCN-J2 soak_25% media	D	7	1.4	81.4	56	1459
RKN-J2 soak_25% media	D	8	4.6	92	79.33	1460
SCN-J2 soak_25% media	D	8	0.2	97.8	67	1460
RKN-J2 soak_25% media	D	9	2.5	33	40.67	1461
SCN-J2 soak_25% media	D	9	0.2	0.7	50.3	1461
RKN-J2 soak_25% media	E	10	-0.1	90.8	47.67	1482
SCN-J2 soak_25% media	E	10	1.2	32	46	1482
RKN-J2 soak_25% media	E	11	4.5	94.7	93.67	1485
SCN-J2 soak_25% media	E	11	-0.5	110.3	27.7	1485
RKN-J2 soak_25% media	E	3	0.4	90	109	1468
SCN-J2 soak_25% media	E	3	0	94.5	72.3	1468
RKN-J2 soak_25% media	E	4	6	18.1	84	1469
SCN-J2 soak_25% media	E	4	10.3	1.2	66	1469
RKN-J2 soak_25% media	E	5	-0.7	88	100.33	1470
SCN-J2 soak_25% media	E	5	0.6	88.4	56.3	1470
RKN-J2 soak_25% media	E	6	1.3	77.8	50.33	1471
SCN-J2 soak_25% media	E	6	0.7	32.1	54.7	1471
RKN-J2 soak_25% media	E	7	0.2	86.9	90.67	1472
SCN-J2 soak_25% media	E	7	2.2	4	46	1472
RKN-J2 soak_25% media	E	8	14.8	34.2	103.33	1473
SCN-J2 soak_25% media	E	8	0.1	98.5	54	1473
RKN-J2 soak_25% media	E	9	0	101.1	84	1479
SCN-J2 soak_25% media	E	9	-0.5	104.2	73.3	1479
RKN-J2 soak_25% media	F	10	1.1	102.6	72	1488
SCN-J2 soak_25% media	F	10	0.4	99.8	63.3	1488
RKN-J2 soak_25% media	F	4	0.7	15	58	1432
SCN-J2 soak_25% media	F	4	1.1	0.6	57	1432
RKN-J2 soak_25% media	F	5	0.9	85.5	42.33	1491
SCN-J2 soak_25% media	F	5	6.7	24.5	45.3	1491
RKN-J2 soak_25% media	F	6	0.5	96	62.67	1493
SCN-J2 soak_25% media	F	6	2.3	89.6	51	1493
RKN-J2 soak_25% media	F	7	-0.2	102.1	73.67	1489
SCN-J2 soak_25% media	F	7	-0.2	98.4	63.7	1489
RKN-J2 soak_25% media	F	8	2.2	87.4	39	1490
SCN-J2 soak_25% media	F	8	4.3	20.1	46.7	1490
RKN-J2 soak_25% media	F	9	1.9	34.7	25.33	1487
SCN-J2 soak_25% media	F	9	0.2	1	65.7	1487
RKN-J2 soak_25% media	G	10	4.3	88	52.67	107
SCN-J2 soak_25% media	G	10	4	43.3	53	107
RKN-J2 soak_25% media	G	11	1	56.1	38.33	96
SCN-J2 soak_25% media	G	11	18.6	0.6	51.3	96
RKN-J2 soak_25% media	G	7	-0.7	102.7	67.67	1454
SCN-J2 soak_25% media	G	7	1.5	100.3	51.3	1454
RKN-J2 soak_25% media	G	8	-0.3	102.1	75.33	1466
SCN-J2 soak_25% media	G	8	-0.2	100.7	63	1466
RKN-J2 soak_25% media	G	9	0.9	78.4	27.67	648
SCN-J2 soak_25% media	G	9	-0.7	23.9	62.7	648
RKN-J2 soak_25% media	H	10	-0.1	52.3	67	693
SCN-J2 soak_25% media	H	10	-0.1	98.1	59.3	693
RKN-J2 soak_25% media	H	11	0	97.8	63.67	658
SCN-J2 soak_25% media	H	11	0.3	110.7	64	658
RKN-J2 soak_25% media	H	3	0.2	83.2	52.67	937
SCN-J2 soak_25% media	H	3	0.6	87	58	937
RKN-J2 soak_25% media	H	4	0.1	102	92.67	90
SCN-J2 soak_25% media	H	4	0	102.8	58	90
RKN-J2 soak_25% media	H	5	-1.2	38	65.33	1433
SCN-J2 soak_25% media	H	5	1.9	51.1	54.7	1433
RKN-J2 soak_25% media	H	7	-0.8	88.7	38	104
SCN-J2 soak_25% media	H	7	3.2	45.5	53	104
RKN-J2 soak_25% media	H	8	1.3	49.7	46	659
SCN-J2 soak_25% media	H	8	29	-0.1	6.7	659
RKN-J2 soak_25% media	H	9	0.4	18.1	66.33	649
SCN-J2 soak_25% media	H	9	0.9	30	63.7	649
RKN-J2 soak_25% media	A	10	0.6	92.5	57.67	247
SCN-J2 soak_25% media	A	10	-0.2	96.3	54	247
RKN-J2 soak_25% media	A	11	2.2	55	32	92
SCN-J2 soak_25% media	A	11	0.7	44.3	60.3	92
RKN-J2 soak_25% media	A	7	1.8	22	46	650
SCN-J2 soak_25% media	A	7	0.1	87	48.3	650
RKN-J2 soak_25% media	A	8	7.4	84.8	67.33	251
SCN-J2 soak_25% media	A	8	2.7	102.2	64	251
RKN-J2 soak_25% media	A	9	0.9	91.8	83.67	93
SCN-J2 soak_25% media	A	9	0.2	98.6	59.3	93
RKN-J2 soak_25% media	B	10	-0.8	97.7	73.33	249
SCN-J2 soak_25% media	B	10	0.1	100.6	63	249
RKN-J2 soak_25% media	B	3	-0.5	81.5	52.33	651
SCN-J2 soak_25% media	B	3	0.3	99.4	57.3	651
RKN-J2 soak_25% media	B	6	0.7	86.1	58.67	653
SCN-J2 soak_25% media	B	6	-0.1	87	50	653
RKN-J2 soak_25% media	B	8	0.6	78.3	40	97
SCN-J2 soak_25% media	B	8	0	81.3	62	97
RKN-J2 soak_25% media	B	9	4.3	61.2	42.33	168
SCN-J2 soak_25% media	B	9	11.3	53.9	50.3	168
RKN-J2 soak_25% media	C	10	0	43.1	84.67	657
SCN-J2 soak_25% media	C	10	-0.2	91.4	53	657
RKN-J2 soak_25% media	C	11	1.5	17.9	76.33	692
SCN-J2 soak_25% media	C	11	0.6	2.1	49	692
RKN-J2 soak_25% media	C	4	3.6	51	37.33	173
SCN-J2 soak_25% media	C	4	1.4	69.1	56	173
RKN-J2 soak_25% media	C	6	1.5	54.5	40.33	261
SCN-J2 soak_25% media	C	6	0	25.3	50.3	261
RKN-J2 soak_25% media	C	7	0.1	50.8	80.67	656
SCN-J2 soak_25% media	C	7	0.4	82.8	41.3	656
RKN-J2 soak_25% media	D	3	0.3	59.1	61.33	2034
SCN-J2 soak_25% media	D	3	-0.5	88.2	48.7	2034
RKN-J2 soak_25% media	D	4	6.2	29.5	52.67	2035
SCN-J2 soak_25% media	D	4	10.4	0.5	68	2035
RKN-J2 soak_25% media	D	6	2.6	47	57.33	1912
RKN-J2 soak_25% media	B	3	0.3	35.6	41	1912
SCN-J2 soak_25% media	D	6	3.6	0	41	1912
SCN-J2 soak_25% media	B	3	3.1	2.9	52.7	1912
RKN-J2 soak_25% media	E	10	0.6	29.8	41.67	276
SCN-J2 soak_25% media	E	10	0.6	70.8	55.3	276
RKN-J2 soak_25% media	E	11	6.9	50	21.67	271
SCN-J2 soak_25% media	E	11	-1.1	83	61.3	271
RKN-J2 soak_25% media	E	3	0.9	74.3	81	2023
SCN-J2 soak_25% media	E	3	1.5	66.9	29	2023
RKN-J2 soak_25% media	E	4	5.2	29.6	64	77
SCN-J2 soak_25% media	E	4	6.5	4.4	30.3	77
RKN-J2 soak_25% media	E	5	2.7	49	55	2030
SCN-J2 soak_25% media	E	5	7.1	1.6	46	2030
RKN-J2 soak_25% media	E	6	0	101	79.67	1918
RKN-J2 soak_25% media	E	5	0.2	99.7	88.67	1918
SCN-J2 soak_25% media	E	6	-0.4	101.1	57.7	1918
SCN-J2 soak_25% media	E	5	-1.5	102	57	1918
RKN-J2 soak_25% media	E	7	0.4	28.4	95	263
SCN-J2 soak_25% media	E	7	0.1	76.1	58.3	263
RKN-J2 soak_25% media	E	8	0.4	27.2	64.33	277
SCN-J2 soak_25% media	E	8	-0.3	84.3	53.3	277
RKN-J2 soak_25% media	E	9	0.3	17.6	67.67	228
SCN-J2 soak_25% media	E	9	0.2	0	58.7	228
RKN-J2 soak_25% media	F	10	2.4	38.1	36	295
SCN-J2 soak_25% media	F	10	6.2	29.2	46.7	295
RKN-J2 soak_25% media	F	3	-1.2	62.6	37	78
SCN-J2 soak_25% media	F	3	2.6	11.9	49.7	78
RKN-J2 soak_25% media	F	4	0.9	64.5	32.67	80
RKN-J2 soak_25% media	G	3	2.6	45.6	39.67	80
SCN-J2 soak_25% media	F	4	7.4	11.5	52	80
SCN-J2 soak_25% media	G	3	14.2	1	50.7	80
RKN-J2 soak_25% media	F	5	-0.3	95.3	75	2031
SCN-J2 soak_25% media	F	5	0	102.5	48	2031
RKN-J2 soak_25% media	F	6	1.2	33.9	70.33	2032
SCN-J2 soak_25% media	F	6	0.9	97.8	46.7	2032
RKN-J2 soak_25% media	F	8	4.2	80.4	39	290
SCN-J2 soak_25% media	F	8	3.1	57.9	54.3	290
RKN-J2 soak_25% media	F	9	1.3	68.9	31	292
SCN-J2 soak_25% media	F	9	0.8	75.1	59.3	292
RKN-J2 soak_25% media	G	10	1.9	87	45	179
SCN-J2 soak_25% media	G	10	0.1	89.6	60	179
RKN-J2 soak_25% media	G	11	1.7	63.6	71.33	180
SCN-J2 soak_25% media	G	11	3	37.7	54.7	180
RKN-J2 soak_25% media	G	4	6.6	34.5	48.67	76
SCN-J2 soak_25% media	G	4	13.6	0.8	53.7	76
RKN-J2 soak_25% media	G	5	1.5	57	65.67	298
SCN-J2 soak_25% media	G	5	0.9	90.4	47.7	298
RKN-J2 soak_25% media	G	7	6.4	91.7	64	265
SCN-J2 soak_25% media	G	7	0.6	97.1	72.3	265
RKN-J2 soak_25% media	G	8	0	52.8	86.67	267
SCN-J2 soak_25% media	G	8	0.6	22.5	52	267
RKN-J2 soak_25% media	H	10	0.3	25.5	73.67	177
SCN-J2 soak_25% media	H	10	-0.4	74.4	58	177
RKN-J2 soak_25% media	H	11	0	91.6	63.33	182
SCN-J2 soak_25% media	H	11	-0.5	103.3	60.7	182
RKN-J2 soak_25% media	H	5	2.4	62.3	27.67	248
SCN-J2 soak_25% media	H	5	2.6	41.2	39.3	248
RKN-J2 soak_25% media	H	8	3.1	29.6	80.67	268
SCN-J2 soak_25% media	H	8	2.4	39.8	47	268
RKN-J2 soak_25% media	H	9	-0.1	53.5	96	170
SCN-J2 soak_25% media	H	9	1.4	89	59	170
RKN-J2 soak_25% media	A	10	3.8	62.2	92.33	128
SCN-J2 soak_25% media	A	10	0.8	55.8	59	128
RKN-J2 soak_25% media	A	11	1	83.6	50	710
SCN-J2 soak_25% media	A	11	-0.1	87.5	61	710
RKN-J2 soak_25% media	A	7	3	81.3	52	663
SCN-J2 soak_25% media	A	7	1.9	73.4	62	663
RKN-J2 soak_25% media	A	8	3.2	1.7	54.33	701
SCN-J2 soak_25% media	A	8	0.6	5.5	49.7	701
RKN-J2 soak_25% media	A	9	1.1	48.2	78	671
SCN-J2 soak_25% media	A	9	-0.9	79.1	67.3	671
RKN-J2 soak_25% media	B	10	0.2	96.8	79.33	146
SCN-J2 soak_25% media	B	10	0	104	57	146
RKN-J2 soak_25% media	B	11	2.3	55.7	49.33	127
SCN-J2 soak_25% media	B	11	1.1	80.1	61.3	127
RKN-J2 soak_25% media	B	3	0.5	15	67.33	665
SCN-J2 soak_25% media	B	3	-0.7	-0.2	62	665
RKN-J2 soak_25% media	B	4	2	82.8	59.33	672
SCN-J2 soak_25% media	B	4	3.8	68.9	55.7	672
RKN-J2 soak_25% media	B	5	1.6	42.7	63.67	109
SCN-J2 soak_25% media	B	5	1.6	71.8	43.7	109
RKN-J2 soak_25% media	B	6	0.3	55.9	71.67	695
SCN-J2 soak_25% media	B	6	-0.4	77.3	53	695
RKN-J2 soak_25% media	B	7	2.1	49.8	75.67	111
SCN-J2 soak_25% media	B	7	1.9	36.7	48.3	111
RKN-J2 soak_25% media	B	8	2.2	62.3	62.33	131
SCN-J2 soak_25% media	B	8	4.3	56.2	48	131
RKN-J2 soak_25% media	B	9	0.9	83.6	67.67	150
SCN-J2 soak_25% media	B	9	1.6	74.3	51.7	150
RKN-J2 soak_25% media	C	11	0.4	77	64.67	145
SCN-J2 soak_25% media	C	11	2.9	61.2	52.3	145
RKN-J2 soak_25% media	C	3	0.1	66.8	87.67	698
SCN-J2 soak_25% media	C	3	-0.4	89.9	51.7	698
RKN-J2 soak_25% media	C	4	1.7	100	98	704
SCN-J2 soak_25% media	C	4	-0.9	84	68.7	704
RKN-J2 soak_25% media	C	5	2.2	50.4	77.67	134
SCN-J2 soak_25% media	C	5	-1	87.6	72.3	134
RKN-J2 soak_25% media	C	6	1.3	90.6	58	160
SCN-J2 soak_25% media	C	6	1.4	78.2	54	160
RKN-J2 soak_25% media	C	7	0.2	85.8	81.67	122
SCN-J2 soak_25% media	C	7	-0.1	95.7	58.3	122
RKN-J2 soak_25% media	D	10	5.2	0	22	697
SCN-J2 soak_25% media	D	10	25.3	9.4	6.7	697
RKN-J2 soak_25% media	D	11	1.8	96.1	59	115
SCN-J2 soak_25% media	D	11	-0.1	108.8	64.7	115
RKN-J2 soak_25% media	D	3	6.3	57	51	161
SCN-J2 soak_25% media	D	3	0.7	93	56.7	161
RKN-J2 soak_25% media	D	4	0.5	49.2	73.67	166
SCN-J2 soak_25% media	D	4	-0.9	92.6	68.3	166
RKN-J2 soak_25% media	D	5	1.2	85.3	77.33	169
SCN-J2 soak_25% media	D	5	-0.7	108	61.3	169
RKN-J2 soak_25% media	D	6	1.8	50.7	59	186
SCN-J2 soak_25% media	D	6	0.3	48.4	52	186
RKN-J2 soak_25% media	D	7	1.4	74.3	55	192
SCN-J2 soak_25% media	D	7	4.3	57.9	47.3	192
RKN-J2 soak_25% media	D	8	0.9	64.9	81.33	224
SCN-J2 soak_25% media	D	8	0.9	93.3	54.7	224
RKN-J2 soak_25% media	D	9	1.3	37.5	39.33	676
SCN-J2 soak_25% media	D	9	0	91.3	57.7	676
RKN-J2 soak_25% media	E	10	1.9	33.4	46.67	703
SCN-J2 soak_25% media	E	10	-0.8	94.4	63	703
RKN-J2 soak_25% media	E	11	1.3	60.3	43.33	132
SCN-J2 soak_25% media	E	11	-0.4	103.5	53.3	132
RKN-J2 soak_25% media	E	3	0.9	70.3	73.67	687
SCN-J2 soak_25% media	E	3	-0.5	102.6	55.3	687
RKN-J2 soak_25% media	E	4	1.4	67	43.33	123
SCN-J2 soak_25% media	E	4	3.1	51.5	58.7	123
RKN-J2 soak_25% media	E	5	3.2	74.1	58	125
SCN-J2 soak_25% media	E	5	0.5	63.4	51.3	125
RKN-J2 soak_25% media	E	7	0.6	30.6	20.33	140
SCN-J2 soak_25% media	E	7	0.8	61.1	45.7	140
RKN-J2 soak_25% media	E	8	9.5	56.8	42	141
SCN-J2 soak_25% media	E	8	2.6	59	42.3	141
RKN-J2 soak_25% media	E	9	2.9	78.8	61.33	142
SCN-J2 soak_25% media	E	9	3.4	95.3	56.3	142
RKN-J2 soak_25% media	F	10	1.3	52.6	44.67	675
SCN-J2 soak_25% media	F	10	-0.2	100.1	64.7	675
RKN-J2 soak_25% media	F	11	3.6	74.4	39.67	155
SCN-J2 soak_25% media	F	11	2.5	58.6	56.3	155
RKN-J2 soak_25% media	F	3	4.1	28.5	57.33	684
SCN-J2 soak_25% media	F	3	-0.4	85.9	52.3	684
RKN-J2 soak_25% media	F	4	0.6	12.1	61.67	706
SCN-J2 soak_25% media	F	4	-0.5	2.4	55.3	706
RKN-J2 soak_25% media	F	5	1.6	21.4	78.33	707
SCN-J2 soak_25% media	F	5	-0.8	-0.2	51	707
RKN-J2 soak_25% media	F	8	0.8	67.8	59.33	700
SCN-J2 soak_25% media	F	8	0.2	60.5	68.3	700
RKN-J2 soak_25% media	F	9	1.5	11.3	53.67	664
SCN-J2 soak_25% media	F	9	7	-0.2	59	664
RKN-J2 soak_25% media	G	10	1.8	74	37	85
SCN-J2 soak_25% media	G	10	1.2	77.4	67.3	85
RKN-J2 soak_25% media	G	3	0.6	82.6	61.67	682
SCN-J2 soak_25% media	G	3	-0.6	84.8	54.7	682
RKN-J2 soak_25% media	G	4	2.8	7.7	36.67	81
SCN-J2 soak_25% media	G	4	0.3	-0.2	65.3	81
RKN-J2 soak_25% media	G	6	1.6	81.2	26.67	83
SCN-J2 soak_25% media	G	6	10.6	19.8	43.7	83
RKN-J2 soak_25% media	G	8	0.2	80.8	51.67	84
SCN-J2 soak_25% media	G	8	1.1	95.6	48	84
RKN-J2 soak_25% media	H	3	2.1	87.7	28.67	82
SCN-J2 soak_25% media	H	3	3.4	19.4	43.7	82
RKN-J2 soak_25% media	H	4	0.3	28.4	97.67	102
SCN-J2 soak_25% media	H	4	2	0.3	61.7	102
RKN-J2 soak_25% media	H	5	0.7	40.3	40	89
SCN-J2 soak_25% media	H	5	0.8	2.1	33	89
RKN-J2 soak_25% media	H	6	4.9	52.4	34.67	105
SCN-J2 soak_25% media	H	6	0.4	73.4	49	105
RKN-J2 soak_25% media	H	7	-1.1	60.2	20.67	87
SCN-J2 soak_25% media	H	7	7.3	14.2	32.7	87
RKN-J2 soak_25% media	H	8	0.2	69.1	25.33	103
SCN-J2 soak_25% media	H	8	5.2	11	40.7	103
RKN-J2 soak_25% media	H	9	0	50.8	33.33	88
SCN-J2 soak_25% media	H	9	9.7	-0.2	46.7	88
RKN-J2 soak_25% media	A	10	3.8	59.4	43.67	339
SCN-J2 soak_25% media	A	10	5.4	30.4	43	339
RKN-J2 soak_25% media	A	11	0.3	73.6	90.67	75
SCN-J2 soak_25% media	A	11	0.2	57.9	53.3	75
RKN-J2 soak_25% media	A	7	2.3	66.8	77.67	198
SCN-J2 soak_25% media	A	7	4.1	88.2	48.7	198
RKN-J2 soak_25% media	B	10	-0.5	36	61.33	340
SCN-J2 soak_25% media	B	10	0.7	95.1	65.3	340
RKN-J2 soak_25% media	B	4	0.4	15	67	381
SCN-J2 soak_25% media	B	4	-0.4	73.2	50.7	381
RKN-J2 soak_25% media	B	6	0	93.1	85	130
SCN-J2 soak_25% media	B	6	6.8	85.8	52.3	130
RKN-J2 soak_25% media	B	7	1.2	24.2	41.67	199
SCN-J2 soak_25% media	B	7	1.5	1.7	43.7	199
RKN-J2 soak_25% media	B	8	0.1	60.4	38.67	216
SCN-J2 soak_25% media	B	8	11.1	31.4	45.3	216
RKN-J2 soak_25% media	B	9	1.4	39.5	44	262
SCN-J2 soak_25% media	B	9	1.3	64.4	55.7	262
RKN-J2 soak_25% media	C	10	0.1	17.5	77.67	350
SCN-J2 soak_25% media	C	10	-0.3	0	62	350
RKN-J2 soak_25% media	C	11	0	94.3	83.67	205
SCN-J2 soak_25% media	C	11	0.5	99.4	60.3	205
RKN-J2 soak_25% media	C	3	2.7	45.6	32.67	689
SCN-J2 soak_25% media	C	3	2.3	7.9	38	689
RKN-J2 soak_25% media	C	4	-0.6	74.8	68.33	382
SCN-J2 soak_25% media	C	4	-0.8	104.2	62.3	382
RKN-J2 soak_25% media	C	6	0.1	101.6	95.33	158
SCN-J2 soak_25% media	C	6	-0.3	85.1	47.3	158
RKN-J2 soak_25% media	C	7	8.6	75.1	53	202
SCN-J2 soak_25% media	C	7	-0.8	84.5	63.3	202
RKN-J2 soak_25% media	C	8	0.7	45.1	61	218
SCN-J2 soak_25% media	C	8	0.3	2.8	51.3	218
RKN-J2 soak_25% media	C	9	5	33.3	87.33	297
SCN-J2 soak_25% media	C	9	-0.4	28.4	58.3	297
RKN-J2 soak_25% media	D	10	-0.4	92.9	82	358
SCN-J2 soak_25% media	D	10	2	79.7	63.3	358
RKN-J2 soak_25% media	D	11	2	96.5	68.67	1925
RKN-J2 soak_25% media	H	6	-0.1	104.8	84	1925
SCN-J2 soak_25% media	D	11	-0.3	82.8	70.7	1925
SCN-J2 soak_25% media	H	6	0	99.5	48	1925
RKN-J2 soak_25% media	D	4	0	85.5	83.33	399
SCN-J2 soak_25% media	D	4	-0.4	104.9	64	399
RKN-J2 soak_25% media	D	5	3.7	62.6	86.33	668
SCN-J2 soak_25% media	D	5	1.4	32.5	50	668
RKN-J2 soak_25% media	D	6	-0.1	50.1	67.33	162
SCN-J2 soak_25% media	D	6	0.4	63.3	58.7	162
RKN-J2 soak_25% media	D	7	-0.1	18.2	43.67	203
SCN-J2 soak_25% media	D	7	-0.5	36.7	53.3	203
RKN-J2 soak_25% media	D	8	2.5	56.5	63	219
SCN-J2 soak_25% media	D	8	3.1	52.9	44.7	219
RKN-J2 soak_25% media	E	11	0.6	94.3	75.33	1922
RKN-J2 soak_25% media	E	7	-1.1	102.6	91.67	1922
SCN-J2 soak_25% media	E	11	0.5	70.6	73.7	1922
SCN-J2 soak_25% media	E	7	-1	103.4	65	1922
RKN-J2 soak_25% media	E	3	-0.6	95.3	92.67	167
SCN-J2 soak_25% media	E	3	-0.3	67.1	48	167
RKN-J2 soak_25% media	E	4	-0.5	95.2	88	400
SCN-J2 soak_25% media	E	4	-0.4	98.1	51.3	400
RKN-J2 soak_25% media	E	5	-0.3	67.4	103	669
SCN-J2 soak_25% media	E	5	-0.9	0.7	66	669
RKN-J2 soak_25% media	E	6	-0.4	70.4	82.33	183
SCN-J2 soak_25% media	E	6	0.2	75.5	51	183
RKN-J2 soak_25% media	E	7	-0.9	93.3	82	207
SCN-J2 soak_25% media	E	7	-0.7	101.4	60	207
RKN-J2 soak_25% media	E	8	4.6	51.1	49.67	225
SCN-J2 soak_25% media	E	8	1.1	57.6	48.3	225
RKN-J2 soak_25% media	E	9	-0.2	0.5	70	322
SCN-J2 soak_25% media	E	9	3.4	19.1	51.3	322
RKN-J2 soak_25% media	F	11	-0.1	66.3	66	86
SCN-J2 soak_25% media	F	11	0.3	97.3	62	86
RKN-J2 soak_25% media	F	3	0.1	101.3	78.33	147
SCN-J2 soak_25% media	F	3	-0.5	102.8	53	147
RKN-J2 soak_25% media	F	4	-0.6	63.2	100	655
SCN-J2 soak_25% media	F	4	-0.5	77.9	52.7	655
RKN-J2 soak_25% media	F	5	-1.3	64.7	73	670
SCN-J2 soak_25% media	F	5	0.6	89	57.7	670
RKN-J2 soak_25% media	F	6	-0.5	73.2	92	194
SCN-J2 soak_25% media	F	6	-0.2	88.8	45.7	194
RKN-J2 soak_25% media	F	7	-0.1	75.2	86.33	209
SCN-J2 soak_25% media	F	7	-0.7	88.5	61	209
RKN-J2 soak_25% media	F	8	2.4	28.1	70.33	233
SCN-J2 soak_25% media	F	8	0.8	70.6	53.3	233
RKN-J2 soak_25% media	F	9	1.1	37.7	38.33	323
SCN-J2 soak_25% media	F	9	3.7	1.1	68	323
RKN-J2 soak_25% media	G	10	1.8	83.1	63.67	68
SCN-J2 soak_25% media	G	10	0.7	93.3	57.7	68
RKN-J2 soak_25% media	G	11	-0.4	80.7	80.67	91
SCN-J2 soak_25% media	G	11	-0.5	98.1	55	91
RKN-J2 soak_25% media	G	3	0.1	97.2	51.67	171
SCN-J2 soak_25% media	G	3	1.4	98.9	53.7	171
RKN-J2 soak_25% media	G	4	0.2	51.4	89.33	660
SCN-J2 soak_25% media	G	4	-0.7	78.7	60	660
RKN-J2 soak_25% media	G	6	-0.4	59.8	84.67	195
SCN-J2 soak_25% media	G	6	0.5	95.9	47.3	195
RKN-J2 soak_25% media	G	7	-0.4	41.2	52.33	210
SCN-J2 soak_25% media	G	7	-0.1	99.6	57.3	210
RKN-J2 soak_25% media	G	8	2	45.7	61.33	235
SCN-J2 soak_25% media	G	8	6.7	45.2	46.3	235
RKN-J2 soak_25% media	H	10	-1.3	74.5	78.67	69
SCN-J2 soak_25% media	H	10	-0.2	91.5	69.7	69
RKN-J2 soak_25% media	H	3	0.2	35.6	92	306
SCN-J2 soak_25% media	H	3	-1.1	1	78	306
RKN-J2 soak_25% media	H	4	1.1	57.2	70.33	666
SCN-J2 soak_25% media	H	4	-0.4	99.3	51	666
RKN-J2 soak_25% media	H	6	0.5	10.5	61	197
SCN-J2 soak_25% media	H	6	0.5	0	35.7	197
RKN-J2 soak_25% media	H	7	1.6	88.4	94	211
SCN-J2 soak_25% media	H	7	0.6	94.2	48.7	211
RKN-J2 soak_25% media	H	9	1	90.1	68.67	327
SCN-J2 soak_25% media	H	9	1.1	87.3	52.3	327
RKN-J2 soak_25% media	A	10	5.6	9	52.67	475
RKN-J2 soak_25% media	G	5	-3.9	39.2	37	475
SCN-J2 soak_25% media	A	10	7.3	-0.2	45.7	475
SCN-J2 soak_25% media	G	5	4.6	-0.1	33.7	475
RKN-J2 soak_25% media	A	11	2	57.5	38.67	112
RKN-J2 soak_25% media	G	6	-1.4	54.6	48.33	112
SCN-J2 soak_25% media	A	11	33.6	19.7	3.7	112
SCN-J2 soak_25% media	G	6	12.5	76.4	13	112
RKN-J2 soak_25% media	A	7	1	91.5	43	231
RKN-J2 soak_25% media	E	4	-4.8	103	46	231
SCN-J2 soak_25% media	A	7	-2.1	107.1	38.7	231
SCN-J2 soak_25% media	E	4	-0.7	101.7	47	231
RKN-J2 soak_25% media	A	8	1.8	100.2	47.33	679
RKN-J2 soak_25% media	B	6	-0.4	104.2	58.33	679
RKN-J2 soak_25% media	C	6	6.6	0	41.67	679
RKN-J2 soak_25% media	D	6	0.9	49	42.67	679
RKN-J2 soak_25% media	E	6	0.4	0	70.67	679
RKN-J2 soak_25% media	F	6	3.4	1.5	49	679
RKN-J2 soak_25% media	G	5	0.2	0	58.33	679
RKN-J2 soak_25% media	H	5	-0.1	97.9	46.67	679
SCN-J2 soak_25% media	A	8	1.2	83.3	41.7	679
SCN-J2 soak_25% media	B	6	-0.1	97	54.3	679
SCN-J2 soak_25% media	C	6	14.5	-0.2	28.3	679
SCN-J2 soak_25% media	D	6	2	60.9	34.7	679
SCN-J2 soak_25% media	E	6	1.1	0.6	44.3	679
SCN-J2 soak_25% media	F	6	3	-0.2	28.7	679
SCN-J2 soak_25% media	G	5	1.7	-0.2	30.3	679
SCN-J2 soak_25% media	H	5	0.1	98.3	49.7	679
RKN-J2 soak_25% media	B	10	0.5	10.1	50.67	975
RKN-J2 soak_25% media	G	11	1.2	22.2	40.67	975
SCN-J2 soak_25% media	B	10	0.2	0.7	45.7	975
SCN-J2 soak_25% media	G	11	1.2	1	35.3	975
RKN-J2 soak_25% media	B	11	8.5	5.3	55	1508
RKN-J2 soak_25% media	H	3	0	25	47	1508
SCN-J2 soak_25% media	B	11	8.9	-0.2	37.3	1508
SCN-J2 soak_25% media	H	3	8.7	1.5	40	1508
RKN-J2 soak_25% media	B	3	0.8	0	45.33	1467
RKN-J2 soak_25% media	H	4	-4.8	57.1	46	1467
SCN-J2 soak_25% media	B	3	1.8	42.1	29	1467
SCN-J2 soak_25% media	H	4	0.5	77.1	38.7	1467
RKN-J2 soak_25% media	B	5	1	67.5	41	393
RKN-J2 soak_25% media	G	8	-4.3	72.5	48.67	393
SCN-J2 soak_25% media	B	5	0.1	91.9	48.3	393
SCN-J2 soak_25% media	G	8	0	91.7	45	393
RKN-J2 soak_25% media	B	7	0.1	87.3	62.33	185
RKN-J2 soak_25% media	E	5	-5.1	84.1	52	185
SCN-J2 soak_25% media	B	7	4	50.4	23.7	185
SCN-J2 soak_25% media	E	5	0.2	87.9	42.7	185
RKN-J2 soak_25% media	B	8	0.9	46.3	56	974
RKN-J2 soak_25% media	G	3	-1.2	52.1	58	974
SCN-J2 soak_25% media	B	8	0.6	9.8	40.3	974
SCN-J2 soak_25% media	G	3	2.9	13	39.7	974
RKN-J2 soak_25% media	C	10	0.9	95.9	41.67	978
RKN-J2 soak_25% media	H	11	-2.7	63.8	56	978
SCN-J2 soak_25% media	C	10	1	79.3	45.3	978
SCN-J2 soak_25% media	H	11	-1.5	107	43.7	978
RKN-J2 soak_25% media	C	11	0.2	79.6	59	1497
RKN-J2 soak_25% media	E	3	0.6	69.9	56	1497
SCN-J2 soak_25% media	C	11	1.8	64.6	47	1497
SCN-J2 soak_25% media	E	3	0.1	70.5	42.7	1497
RKN-J2 soak_25% media	C	3	6.6	0	60.33	1501
RKN-J2 soak_25% media	D	4	-1.4	49.2	59.5	1501
SCN-J2 soak_25% media	C	3	3.4	24.6	38	1501
SCN-J2 soak_25% media	D	4	-0.5	99.6	55	1501
RKN-J2 soak_25% media	C	4	2.5	65.1	50.67	985
RKN-J2 soak_25% media	C	6	-1.1	87.9	62	985
SCN-J2 soak_25% media	C	4	0.2	58	60.7	985
SCN-J2 soak_25% media	C	6	0.9	64.4	44.7	985
RKN-J2 soak_25% media	C	5	1.7	62.1	52	394
RKN-J2 soak_25% media	C	7	-2.4	84.2	58.5	394
SCN-J2 soak_25% media	C	5	3.1	77.7	46.3	394
SCN-J2 soak_25% media	C	7	1	92	51.7	394
RKN-J2 soak_25% media	C	7	0.6	89.4	48.33	1474
RKN-J2 soak_25% media	H	7	-3.9	101.6	59.33	1474
SCN-J2 soak_25% media	C	7	0.2	99.5	42.7	1474
SCN-J2 soak_25% media	H	7	-0.6	103.4	63.7	1474
RKN-J2 soak_25% media	C	8	0.3	23.5	55	976
RKN-J2 soak_25% media	H	9	-4.2	44.4	63.67	976
SCN-J2 soak_25% media	C	8	2.4	-0.2	24.3	976
SCN-J2 soak_25% media	H	9	1.4	8.5	33.7	976
RKN-J2 soak_25% media	C	9	5.9	9	31.67	1496
RKN-J2 soak_25% media	D	3	0.8	41.5	59.5	1496
SCN-J2 soak_25% media	C	9	10.3	-0.2	36.3	1496
SCN-J2 soak_25% media	D	3	5.3	0.9	36	1496
RKN-J2 soak_25% media	D	10	3.4	99	55.67	844
RKN-J2 soak_25% media	A	7	-2.2	62.8	51	844
SCN-J2 soak_25% media	D	10	2.2	102.3	17.3	844
SCN-J2 soak_25% media	A	7	-0.2	70	50	844
RKN-J2 soak_25% media	D	11	0.8	83.5	43	1447
RKN-J2 soak_25% media	G	3	-0.7	88.8	63	1447
SCN-J2 soak_25% media	D	11	-0.3	101.4	59	1447
SCN-J2 soak_25% media	G	3	-0.4	101.4	53.3	1447
RKN-J2 soak_25% media	D	3	3.8	97.9	65	1666
RKN-J2 soak_25% media	E	4	0.2	82	41.5	1666
SCN-J2 soak_25% media	D	3	-0.3	102.4	58.3	1666
SCN-J2 soak_25% media	E	4	-0.2	101	49	1666
RKN-J2 soak_25% media	D	4	5.9	56.6	56	992
RKN-J2 soak_25% media	D	6	-0.8	80.5	60	992
SCN-J2 soak_25% media	D	4	15.8	5.9	46	992
SCN-J2 soak_25% media	D	6	22.6	1.1	29.3	992
RKN-J2 soak_25% media	D	5	-0.1	69.8	42.67	396
RKN-J2 soak_25% media	D	7	-1.7	77.7	70	396
SCN-J2 soak_25% media	D	5	0.3	68.8	45.3	396
SCN-J2 soak_25% media	D	7	-0.1	90.1	46	396
RKN-J2 soak_25% media	D	8	0.2	82.7	58	979
RKN-J2 soak_25% media	D	5	-0.3	84	50	979
SCN-J2 soak_25% media	D	8	3.3	76.1	26.3	979
SCN-J2 soak_25% media	D	5	0.5	77.2	37	979
RKN-J2 soak_25% media	D	9	0.8	25.1	45	1498
RKN-J2 soak_25% media	F	3	-0.8	60.5	44	1498
SCN-J2 soak_25% media	D	9	4.5	1.3	27.7	1498
SCN-J2 soak_25% media	F	3	8.2	10	23	1498
RKN-J2 soak_25% media	E	10	-1.6	87.6	45.67	499
SCN-J2 soak_25% media	E	10	0.1	88	48.7	499
RKN-J2 soak_25% media	E	11	4	23.1	58.33	507
SCN-J2 soak_25% media	E	11	12.6	3.4	24	507
RKN-J2 soak_25% media	E	5	3.3	50.7	57.33	254
RKN-J2 soak_25% media	E	7	-1.2	75.8	52	254
SCN-J2 soak_25% media	E	5	-2.1	85.1	43	254
SCN-J2 soak_25% media	E	7	-1.1	100.6	50.7	254
RKN-J2 soak_25% media	E	9	0.6	100.9	49.67	502
SCN-J2 soak_25% media	E	9	0.5	102.7	54	502
RKN-J2 soak_25% media	F	11	3.4	100.1	69.33	506
SCN-J2 soak_25% media	F	11	-2.1	103.1	12	506
RKN-J2 soak_25% media	F	3	2.7	43.3	46	528
RKN-J2 soak_25% media	A	8	-5.4	102.8	51	528
RKN-J2 soak_25% media	A	9	-1.2	95.7	63.5	528
RKN-J2 soak_25% media	G	4	-1.1	57.3	55	528
RKN-J2 soak_25% media	H	10	-4.3	105.2	45	528
SCN-J2 soak_25% media	F	3	3	51.6	35.3	528
SCN-J2 soak_25% media	A	8	-2.3	63.4	43	528
SCN-J2 soak_25% media	A	9	-2.2	98.6	70	528
SCN-J2 soak_25% media	G	4	17.3	1.4	26.7	528
SCN-J2 soak_25% media	H	10	2.2	102.5	39.7	528
RKN-J2 soak_25% media	F	4	2	52	62.67	972
RKN-J2 soak_25% media	F	6	2.5	22.7	48	972
SCN-J2 soak_25% media	F	4	-0.5	61.6	46.7	972
SCN-J2 soak_25% media	F	6	15	0.8	45	972
RKN-J2 soak_25% media	F	5	2.4	94.9	62.33	705
RKN-J2 soak_25% media	F	7	-2.9	23.8	55	705
SCN-J2 soak_25% media	F	5	2.1	101.2	49.3	705
SCN-J2 soak_25% media	F	7	0.5	80.1	37.3	705
RKN-J2 soak_25% media	F	9	0.9	53.1	67.67	503
SCN-J2 soak_25% media	F	9	0.2	92.4	45.3	503
RKN-J2 soak_25% media	G	10	2.2	13.7	47.67	511
SCN-J2 soak_25% media	G	10	1.3	70.3	31.3	511
RKN-J2 soak_25% media	G	11	1.8	39.1	41	505
SCN-J2 soak_25% media	G	11	7.3	14.8	31.3	505
RKN-J2 soak_25% media	G	6	3.9	37.5	60.67	285
RKN-J2 soak_25% media	G	8	-1	63.7	49	285
SCN-J2 soak_25% media	G	6	0.1	107.4	47.7	285
SCN-J2 soak_25% media	G	8	-0.3	100.4	51	285
RKN-J2 soak_25% media	G	7	1.7	14.9	51.67	1502
RKN-J2 soak_25% media	H	3	-0.7	61.6	37	1502
SCN-J2 soak_25% media	G	7	13.6	6.6	47.3	1502
SCN-J2 soak_25% media	H	3	-0.1	98.3	47.3	1502
RKN-J2 soak_25% media	G	8	2.1	70.9	46.33	504
SCN-J2 soak_25% media	G	8	1.5	51.9	30.7	504
RKN-J2 soak_25% media	G	9	1.3	36.8	58	500
SCN-J2 soak_25% media	G	9	1.8	1.1	27.7	500
RKN-J2 soak_25% media	H	10	-1.6	0	46.33	508
SCN-J2 soak_25% media	H	10	0.2	60.7	47.7	508
RKN-J2 soak_25% media	H	11	2.4	82.6	35.67	509
SCN-J2 soak_25% media	H	11	1.1	99.5	41	509
RKN-J2 soak_25% media	H	3	0	17.4	42.67	246
RKN-J2 soak_25% media	F	8	1.3	88.7	53.5	246
SCN-J2 soak_25% media	H	3	4.9	11.8	33.7	246
SCN-J2 soak_25% media	F	8	1.9	98.3	44	246
RKN-J2 soak_25% media	H	6	-1.6	100.1	46.67	184
RKN-J2 soak_25% media	H	8	1.1	96	45.5	184
SCN-J2 soak_25% media	H	6	0.3	98.2	44.3	184
SCN-J2 soak_25% media	H	8	-0.7	99.9	43.3	184
RKN-J2 soak_25% media	H	7	2.1	60.1	29.67	1504
RKN-J2 soak_25% media	F	7	-3.7	59.5	59.33	1504
SCN-J2 soak_25% media	H	7	1.8	87.1	38.7	1504
SCN-J2 soak_25% media	F	7	0.1	98.5	44.3	1504
RKN-J2 soak_25% media	H	8	-0.9	16.5	44.33	497
SCN-J2 soak_25% media	H	8	0.1	98.4	48.7	497
RKN-J2 soak_25% media	A	8	1.4	0	53.67	553
SCN-J2 soak_25% media	A	8	0.7	70.6	33	553
RKN-J2 soak_25% media	B	10	5.5	76.7	53.33	594
SCN-J2 soak_25% media	B	10	0.5	105.1	64.7	594
RKN-J2 soak_25% media	B	11	0.8	23	53.67	618
SCN-J2 soak_25% media	B	11	1.9	63.3	40.7	618
RKN-J2 soak_25% media	B	3	3.3	87.9	47.33	513
SCN-J2 soak_25% media	B	3	0.1	99.8	50.7	513
RKN-J2 soak_25% media	B	4	5.9	38.6	44	521
SCN-J2 soak_25% media	B	4	4.7	19.4	28	521
RKN-J2 soak_25% media	B	7	4.7	40.4	32.33	544
SCN-J2 soak_25% media	B	7	6.9	39	24.3	544
RKN-J2 soak_25% media	B	9	12.6	8.3	37	426
SCN-J2 soak_25% media	B	9	3.3	43.5	36.7	426
RKN-J2 soak_25% media	C	10	3.7	30.8	48	595
SCN-J2 soak_25% media	C	10	-0.2	78.4	70.7	595
RKN-J2 soak_25% media	C	11	4.9	97.2	67.33	624
SCN-J2 soak_25% media	C	11	5.1	101.8	9.7	624
RKN-J2 soak_25% media	C	3	1.6	64.2	52.33	514
RKN-J2 soak_25% media	E	5	-5.6	100.8	64.5	514
RKN-J2 soak_25% media	C	10	-3.7	97.5	44.33	514
SCN-J2 soak_25% media	C	3	0.2	97.5	56.3	514
SCN-J2 soak_25% media	E	5	-3.2	102	50.3	514
SCN-J2 soak_25% media	C	10	1.5	92.2	35	514
RKN-J2 soak_25% media	C	5	-0.3	40.2	43.67	530
SCN-J2 soak_25% media	C	5	5.8	67.6	35.7	530
RKN-J2 soak_25% media	C	6	0.4	89.5	49.33	538
SCN-J2 soak_25% media	C	6	0.8	104.3	42.3	538
RKN-J2 soak_25% media	C	7	-0.6	60	52.67	545
SCN-J2 soak_25% media	C	7	1.4	64.8	35	545
RKN-J2 soak_25% media	C	8	0.7	0.6	54	555
SCN-J2 soak_25% media	C	8	4	26.2	15.7	555
RKN-J2 soak_25% media	C	9	1.2	89.2	54.67	428
SCN-J2 soak_25% media	C	9	1.7	76	31.7	428
RKN-J2 soak_25% media	D	10	1.3	0	49.33	596
SCN-J2 soak_25% media	D	10	1.2	20.6	53.3	596
RKN-J2 soak_25% media	D	11	4.4	59.1	41.33	625
SCN-J2 soak_25% media	D	11	-0.1	84.1	68.3	625
RKN-J2 soak_25% media	D	3	6.9	75.1	60.67	515
SCN-J2 soak_25% media	D	3	0.2	106.4	56.7	515
RKN-J2 soak_25% media	D	5	-0.3	82.3	67.67	531
SCN-J2 soak_25% media	D	5	0.1	103.9	58	531
RKN-J2 soak_25% media	D	7	3.6	79.1	53	546
SCN-J2 soak_25% media	D	7	0.4	96.8	45.7	546
RKN-J2 soak_25% media	D	8	1.7	40	61.67	556
SCN-J2 soak_25% media	D	8	0.4	91.8	52.3	556
RKN-J2 soak_25% media	E	10	8.4	38.3	35	597
SCN-J2 soak_25% media	E	10	2.7	80.2	47.3	597
RKN-J2 soak_25% media	E	3	1.3	24.8	38.67	516
SCN-J2 soak_25% media	E	3	0	77.5	61	516
RKN-J2 soak_25% media	E	4	0.9	73	40.33	524
SCN-J2 soak_25% media	E	4	0.4	93.6	51	524
RKN-J2 soak_25% media	E	5	7.7	55.1	36.33	532
RKN-J2 soak_25% media	C	4	3.1	88.4	57	532
SCN-J2 soak_25% media	E	5	68.8	19.7	2.3	532
SCN-J2 soak_25% media	C	4	12.1	85.2	5.3	532
RKN-J2 soak_25% media	E	6	0.9	53.5	40.33	539
SCN-J2 soak_25% media	E	6	1.5	67.9	44.3	539
RKN-J2 soak_25% media	E	7	2.3	27.2	54	547
SCN-J2 soak_25% media	E	7	6.6	33.4	29.3	547
RKN-J2 soak_25% media	E	8	0.7	46.1	74.33	416
SCN-J2 soak_25% media	E	8	2.3	104.4	55	416
RKN-J2 soak_25% media	E	9	1.4	92.3	68.33	445
SCN-J2 soak_25% media	E	9	-1.7	98.9	11	445
RKN-J2 soak_25% media	F	10	2.4	100.2	55.67	598
SCN-J2 soak_25% media	F	10	2	108.1	58.3	598
RKN-J2 soak_25% media	F	5	1.9	57.1	49.67	533
SCN-J2 soak_25% media	F	5	0.7	76.5	46.3	533
RKN-J2 soak_25% media	F	6	3	39.5	53	540
SCN-J2 soak_25% media	F	6	3.2	38.2	28.7	540
RKN-J2 soak_25% media	F	8	3.9	36.8	53.33	418
SCN-J2 soak_25% media	F	8	4.9	44.8	32.7	418
RKN-J2 soak_25% media	F	9	0.2	50	51.67	446
SCN-J2 soak_25% media	F	9	2.8	40.8	38.7	446
RKN-J2 soak_25% media	G	10	1	108	63.33	611
SCN-J2 soak_25% media	G	10	-1.7	103.3	11.3	611
RKN-J2 soak_25% media	G	11	-0.9	8.3	67	634
SCN-J2 soak_25% media	G	11	-0.7	0	64.3	634
RKN-J2 soak_25% media	G	3	-0.4	1.2	70.33	518
SCN-J2 soak_25% media	G	3	-0.1	0	41.7	518
RKN-J2 soak_25% media	G	4	-0.3	91.5	48.33	526
SCN-J2 soak_25% media	G	4	0.3	105.5	54.7	526
RKN-J2 soak_25% media	G	5	0.9	43.2	50.67	534
SCN-J2 soak_25% media	G	5	4.5	36	34.7	534
RKN-J2 soak_25% media	G	6	-0.6	53.7	45.67	541
SCN-J2 soak_25% media	G	6	0.5	100.7	49.7	541
RKN-J2 soak_25% media	G	8	5.8	51.4	54.33	421
SCN-J2 soak_25% media	G	8	2.2	85	45.7	421
RKN-J2 soak_25% media	G	9	2.3	86.4	61	574
SCN-J2 soak_25% media	G	9	2.9	93.1	69.7	574
RKN-J2 soak_25% media	H	10	4.8	22.8	49.33	615
SCN-J2 soak_25% media	H	10	3.6	91.2	56.3	615
RKN-J2 soak_25% media	H	11	0.2	78.9	57.33	635
SCN-J2 soak_25% media	H	11	24.2	30.4	30.7	635
RKN-J2 soak_25% media	H	3	-2	100.8	55.67	519
SCN-J2 soak_25% media	H	3	0.1	103.6	42.3	519
RKN-J2 soak_25% media	H	4	0.7	73.1	71.33	527
SCN-J2 soak_25% media	H	4	0.6	0	49.3	527
RKN-J2 soak_25% media	H	5	-0.2	21.2	66	535
SCN-J2 soak_25% media	H	5	2.2	0.7	44	535
RKN-J2 soak_25% media	H	6	2	73	52.33	542
SCN-J2 soak_25% media	H	6	5.2	66.4	41.3	542
RKN-J2 soak_25% media	H	7	1.2	8.9	47.33	552
SCN-J2 soak_25% media	H	7	0.7	95.5	44	552
RKN-J2 soak_25% media	H	8	0.1	52.2	57.33	424
SCN-J2 soak_25% media	H	8	0.7	95.4	42.7	424
RKN-J2 soak_25% media	A	10	-1	60.5	54.33	604
SCN-J2 soak_25% media	A	10	1.2	82.9	51.3	604
RKN-J2 soak_25% media	A	11	-0.7	96.9	56.67	762
SCN-J2 soak_25% media	A	11	0.4	100.2	52.7	762
RKN-J2 soak_25% media	A	8	0.1	71.7	58.33	476
SCN-J2 soak_25% media	A	8	1.9	92.1	61	476
RKN-J2 soak_25% media	A	9	-0.8	60.6	76	571
SCN-J2 soak_25% media	A	9	-0.6	88.9	65.3	571
RKN-J2 soak_25% media	B	11	-0.5	59	60	771
SCN-J2 soak_25% media	B	11	0.7	49	47.3	771
RKN-J2 soak_25% media	B	3	1.3	90.5	55.33	622
SCN-J2 soak_25% media	B	3	17.1	67.6	11	622
RKN-J2 soak_25% media	B	5	0.9	101.2	58.33	638
SCN-J2 soak_25% media	B	5	2.2	67.6	44.3	638
RKN-J2 soak_25% media	B	6	0.6	57.4	61	759
SCN-J2 soak_25% media	B	6	-0.3	69	55.7	759
RKN-J2 soak_25% media	B	7	2.3	99.9	64.67	572
SCN-J2 soak_25% media	B	7	1.7	108.2	50.3	572
RKN-J2 soak_25% media	B	8	1.1	84.2	53.33	420
SCN-J2 soak_25% media	B	8	-0.3	99.3	56.3	420
RKN-J2 soak_25% media	B	9	1.3	8.1	58.33	245
SCN-J2 soak_25% media	B	9	-0.5	1.7	18.3	245
RKN-J2 soak_25% media	C	10	1.6	59.1	56.67	599
SCN-J2 soak_25% media	C	10	1.7	62	47.3	599
RKN-J2 soak_25% media	C	11	0	0	77	774
SCN-J2 soak_25% media	C	11	0.7	6.4	39.3	774
RKN-J2 soak_25% media	C	3	7.2	18.6	44.33	623
SCN-J2 soak_25% media	C	3	4.6	52.2	60	623
RKN-J2 soak_25% media	C	9	8.6	66.7	57.33	573
SCN-J2 soak_25% media	C	9	2.4	58.7	47	573
RKN-J2 soak_25% media	D	10	-0.1	59.3	35	610
SCN-J2 soak_25% media	D	10	3.2	60.4	38.7	610
RKN-J2 soak_25% media	D	11	-0.5	59.7	62.33	776
SCN-J2 soak_25% media	D	11	-0.2	69.7	54	776
RKN-J2 soak_25% media	D	5	0.5	67.4	54.33	415
SCN-J2 soak_25% media	D	5	0.4	75.2	54.7	415
RKN-J2 soak_25% media	D	6	2.8	51.6	74.33	563
SCN-J2 soak_25% media	D	6	0.4	75.9	53.3	563
RKN-J2 soak_25% media	D	9	1.5	0.6	58	575
SCN-J2 soak_25% media	D	9	-2.2	7.2	20.7	575
RKN-J2 soak_25% media	E	10	0.9	67.5	48.67	613
SCN-J2 soak_25% media	E	10	0.2	86	44.7	613
RKN-J2 soak_25% media	E	5	2.5	58	46	422
SCN-J2 soak_25% media	E	5	3.3	76.3	45	422
RKN-J2 soak_25% media	E	6	0.6	48.3	43	564
SCN-J2 soak_25% media	E	6	1.2	39.5	44.3	564
RKN-J2 soak_25% media	E	7	3	50	47.67	442
SCN-J2 soak_25% media	E	7	2.1	67.2	35.7	442
RKN-J2 soak_25% media	E	9	-0.8	63.9	44.67	591
SCN-J2 soak_25% media	E	9	5.9	27.3	41.3	591
RKN-J2 soak_25% media	F	11	0.4	56.3	40.67	780
SCN-J2 soak_25% media	F	11	1.1	54.3	41.7	780
RKN-J2 soak_25% media	F	4	0.6	62.4	66.67	763
SCN-J2 soak_25% media	F	4	-0.1	81.5	52.7	763
RKN-J2 soak_25% media	F	5	1.1	50	54.33	435
SCN-J2 soak_25% media	F	5	4.9	24.4	32.3	435
RKN-J2 soak_25% media	F	7	2.8	75.3	49	440
SCN-J2 soak_25% media	F	7	3.2	93.5	39.7	440
RKN-J2 soak_25% media	F	9	0.2	66.9	28.33	592
SCN-J2 soak_25% media	F	9	2.2	56.6	39	592
RKN-J2 soak_25% media	G	10	-0.7	98.2	69.67	172
SCN-J2 soak_25% media	G	10	0.7	93.6	49.3	172
RKN-J2 soak_25% media	G	3	-1	74.5	60.67	630
SCN-J2 soak_25% media	G	3	0.5	99.5	52	630
RKN-J2 soak_25% media	G	5	0.7	96.1	59	438
SCN-J2 soak_25% media	G	5	-2.2	99.9	12.7	438
RKN-J2 soak_25% media	G	6	-0.5	97	59.67	241
SCN-J2 soak_25% media	G	6	-0.3	99.2	54.3	241
RKN-J2 soak_25% media	G	7	0.3	63.4	40.67	437
SCN-J2 soak_25% media	G	7	-0.6	91.1	43	437
RKN-J2 soak_25% media	G	9	0.6	77.8	30	593
SCN-J2 soak_25% media	G	9	2.2	77.2	44	593
RKN-J2 soak_25% media	H	10	-0.8	27.3	54.67	758
SCN-J2 soak_25% media	H	10	6.3	31	27.7	758
RKN-J2 soak_25% media	H	3	-0.1	65.2	51.33	645
SCN-J2 soak_25% media	H	3	1.3	53.6	32.7	645
RKN-J2 soak_25% media	H	4	-0.3	64.9	48.67	769
SCN-J2 soak_25% media	H	4	4.3	95.3	37.7	769
RKN-J2 soak_25% media	H	5	-0.9	38.6	46.33	439
SCN-J2 soak_25% media	H	5	6	6.5	23	439
RKN-J2 soak_25% media	H	7	-0.5	65.2	80.67	433
SCN-J2 soak_25% media	H	7	8.4	-0.1	23.7	433
RKN-J2 soak_25% media	H	8	8.1	83.4	50	570
SCN-J2 soak_25% media	H	8	2.9	86.6	52.7	570
RKN-J2 soak_25% media	H	9	3.1	0	61.67	606
SCN-J2 soak_25% media	H	9	-0.7	-0.1	43.3	606
RKN-J2 soak_25% media	A	10	-1.2	45.1	71	893
RKN-J2 soak_25% media	A	8	-3.5	53.5	54	893
SCN-J2 soak_25% media	A	10	-0.5	-0.2	51	893
SCN-J2 soak_25% media	A	8	1.3	31.9	37	893
RKN-J2 soak_25% media	A	11	-0.9	88.5	58	201
RKN-J2 soak_25% media	D	3	-3.1	94.5	46	201
SCN-J2 soak_25% media	A	11	0.7	96.6	52.7	201
SCN-J2 soak_25% media	D	3	0	99.2	46	201
RKN-J2 soak_25% media	A	7	-2.1	88.2	57.33	824
SCN-J2 soak_25% media	A	7	1.2	91.7	37	824
RKN-J2 soak_25% media	A	8	-0.6	54.4	44.67	853
SCN-J2 soak_25% media	A	8	0.5	84.7	45	853
RKN-J2 soak_25% media	A	9	-0.9	37	57	865
SCN-J2 soak_25% media	A	9	-0.1	2.4	45	865
RKN-J2 soak_25% media	B	11	-0.2	94.8	70	129
RKN-J2 soak_25% media	E	3	-3.2	78.1	49.33	129
SCN-J2 soak_25% media	B	11	1.1	102	58	129
SCN-J2 soak_25% media	E	3	-0.6	94.8	36.7	129
RKN-J2 soak_25% media	B	3	-0.7	100.6	54	430
SCN-J2 soak_25% media	B	3	11.2	25.9	42.3	430
RKN-J2 soak_25% media	B	5	-1.6	83.6	59.67	766
SCN-J2 soak_25% media	B	5	-0.7	36.8	36.7	766
RKN-J2 soak_25% media	B	6	0	93.4	61.67	237
RKN-J2 soak_25% media	E	4	-3.6	99.6	42	237
SCN-J2 soak_25% media	B	6	0.4	83.4	48	237
SCN-J2 soak_25% media	E	4	1.8	96.9	34.3	237
RKN-J2 soak_25% media	B	7	-0.7	54.1	52.33	826
SCN-J2 soak_25% media	B	7	0.7	26.1	32.3	826
RKN-J2 soak_25% media	B	8	-0.8	21.6	55.33	851
SCN-J2 soak_25% media	B	8	0.5	1.8	57	851
RKN-J2 soak_25% media	B	9	-1.2	42.1	67	866
SCN-J2 soak_25% media	B	9	0.2	63.8	49.7	866
RKN-J2 soak_25% media	C	10	0.5	97.4	64	927
RKN-J2 soak_25% media	E	5	-6.2	98.3	42	927
SCN-J2 soak_25% media	C	10	1.4	95.8	49.3	927
SCN-J2 soak_25% media	E	5	0.8	101.6	45.7	927
RKN-J2 soak_25% media	C	11	-1	81.1	82.33	110
RKN-J2 soak_25% media	F	3	-2.6	88.5	58.67	110
SCN-J2 soak_25% media	C	11	0.5	72.6	33.7	110
SCN-J2 soak_25% media	F	3	0.1	96.4	34.3	110
RKN-J2 soak_25% media	C	3	7.8	13.2	61.67	779
SCN-J2 soak_25% media	C	3	21.5	-0.2	34.7	779
RKN-J2 soak_25% media	C	4	-0.8	97.7	73	270
RKN-J2 soak_25% media	D	4	-3.5	83.6	41	270
SCN-J2 soak_25% media	C	4	-0.1	95	56	270
SCN-J2 soak_25% media	D	4	0.9	90.2	43	270
RKN-J2 soak_25% media	C	5	-1.2	100.2	70	731
RKN-J2 soak_25% media	B	9	-1.1	94.5	44.67	731
SCN-J2 soak_25% media	C	5	0.2	95.8	51.7	731
SCN-J2 soak_25% media	B	9	-0.2	96.8	53.3	731
RKN-J2 soak_25% media	C	6	0.3	71.5	47.67	423
SCN-J2 soak_25% media	C	6	1.1	83.3	37.3	423
RKN-J2 soak_25% media	C	8	-0.2	20	69.33	1475
RKN-J2 soak_25% media	A	7	-0.1	61.5	80.67	1475
SCN-J2 soak_25% media	C	8	1.3	81.4	27.7	1475
SCN-J2 soak_25% media	A	7	0.1	81.9	46.7	1475
RKN-J2 soak_25% media	D	10	-0.7	29.6	52.33	928
RKN-J2 soak_25% media	F	3	-3.2	80.4	41.67	928
SCN-J2 soak_25% media	D	10	0.2	35.3	38.3	928
SCN-J2 soak_25% media	F	3	-0.3	90.6	37.7	928
RKN-J2 soak_25% media	D	11	-1.1	81.7	65.67	152
RKN-J2 soak_25% media	H	10	-1.7	52.6	68.33	152
RKN-J2 soak_25% media	G	3	0.3	93.5	41.67	152
RKN-J2 soak_25% media	A	11	-1.8	92.3	47.67	152
SCN-J2 soak_25% media	D	11	0.1	43.8	55	152
SCN-J2 soak_25% media	H	10	0.9	1.1	25	152
SCN-J2 soak_25% media	G	3	0.9	94.6	43	152
SCN-J2 soak_25% media	A	11	1.4	88.5	50.3	152
RKN-J2 soak_25% media	D	3	-0.8	90.2	54	480
SCN-J2 soak_25% media	D	3	-1.6	30.1	44.7	480
RKN-J2 soak_25% media	D	4	-0.4	100.7	59.67	581
SCN-J2 soak_25% media	D	4	5.2	88.7	47	581
RKN-J2 soak_25% media	D	5	-2.2	102.4	60	957
RKN-J2 soak_25% media	B	8	-4.8	101.4	60.5	957
RKN-J2 soak_25% media	F	4	-3	101.6	44.33	957
RKN-J2 soak_25% media	G	9	-3.1	107.9	48.67	957
SCN-J2 soak_25% media	D	5	5.1	79.5	48.7	957
SCN-J2 soak_25% media	B	8	-3.4	94.1	60.7	957
SCN-J2 soak_25% media	F	4	0.1	99.6	42.3	957
SCN-J2 soak_25% media	G	9	-1.5	101.8	33	957
RKN-J2 soak_25% media	D	6	-1.1	100.2	62	425
SCN-J2 soak_25% media	D	6	-1.2	97.6	57.7	425
RKN-J2 soak_25% media	D	7	-0.2	93.4	42.33	829
SCN-J2 soak_25% media	D	7	1.1	85.4	48.7	829
RKN-J2 soak_25% media	D	8	-1	13.4	59.33	57
RKN-J2 soak_25% media	B	5	-0.3	68.1	97.67	57
SCN-J2 soak_25% media	D	8	5.3	20	16.7	57
SCN-J2 soak_25% media	B	5	-0.4	87.7	60.7	57
RKN-J2 soak_25% media	D	9	-1	46.6	59.67	873
RKN-J2 soak_25% media	B	10	-3.1	53.6	45.33	873
SCN-J2 soak_25% media	D	9	4.7	0.7	37.7	873
SCN-J2 soak_25% media	B	10	0.9	94.2	44	873
RKN-J2 soak_25% media	E	11	-2.1	100.5	60	821
RKN-J2 soak_25% media	H	3	1.4	95.2	42	821
SCN-J2 soak_25% media	E	11	0.1	102.4	42.7	821
SCN-J2 soak_25% media	H	3	0.2	101.2	39.7	821
RKN-J2 soak_25% media	E	3	-0.2	93	69	479
SCN-J2 soak_25% media	E	3	1.6	77.9	55	479
RKN-J2 soak_25% media	E	4	0.8	103.7	62.67	718
SCN-J2 soak_25% media	E	4	-0.1	77.3	41	718
RKN-J2 soak_25% media	E	6	-1.6	84.5	30.33	242
SCN-J2 soak_25% media	E	6	1.6	57.1	33.3	242
RKN-J2 soak_25% media	E	8	-0.5	81.8	62	55
RKN-J2 soak_25% media	A	5	1.9	51.8	91.67	55
SCN-J2 soak_25% media	E	8	4.5	77.9	53.7	55
SCN-J2 soak_25% media	A	5	0.2	94.8	76	55
RKN-J2 soak_25% media	E	9	-1	14.3	62	883
RKN-J2 soak_25% media	B	11	-2.5	99.4	48	883
SCN-J2 soak_25% media	E	9	3.6	18.1	17	883
SCN-J2 soak_25% media	B	11	1.2	96.4	39	883
RKN-J2 soak_25% media	F	10	-1.3	94.4	50.33	947
RKN-J2 soak_25% media	B	3	-2.2	92.6	29.33	947
SCN-J2 soak_25% media	F	10	-0.1	98.1	42.3	947
SCN-J2 soak_25% media	B	3	1.8	98.9	29.7	947
RKN-J2 soak_25% media	F	11	-1.2	73.4	69	924
RKN-J2 soak_25% media	H	3	-1	73.4	39.67	924
SCN-J2 soak_25% media	F	11	1	66.2	29.3	924
SCN-J2 soak_25% media	H	3	0.6	90.7	39	924
RKN-J2 soak_25% media	F	3	-1.1	55.6	63	727
SCN-J2 soak_25% media	F	3	-1.4	-0.2	53.7	727
RKN-J2 soak_25% media	F	4	-2.2	102.6	59.67	773
RKN-J2 soak_25% media	C	3	-1.4	101.3	39.33	773
SCN-J2 soak_25% media	F	4	2.6	69.5	48	773
SCN-J2 soak_25% media	C	3	-0.3	91	45	773
RKN-J2 soak_25% media	F	5	-1	99.5	60	600
SCN-J2 soak_25% media	F	5	-0.1	78.8	53.3	600
RKN-J2 soak_25% media	F	6	-0.8	69.8	38.67	816
SCN-J2 soak_25% media	F	6	0.9	49.2	41.7	816
RKN-J2 soak_25% media	F	7	-0.8	68.8	55.67	834
SCN-J2 soak_25% media	F	7	3.2	21.6	36	834
RKN-J2 soak_25% media	F	8	1.4	32.6	41.67	832
SCN-J2 soak_25% media	F	8	3.8	24.5	32.7	832
RKN-J2 soak_25% media	F	9	-1.1	74.3	67.33	884
RKN-J2 soak_25% media	A	11	-4.2	86.5	55.67	884
SCN-J2 soak_25% media	F	9	1.4	0.7	30	884
SCN-J2 soak_25% media	A	11	1.8	54.1	43	884
RKN-J2 soak_25% media	G	10	-0.9	70.2	71.33	70
RKN-J2 soak_25% media	C	3	-4.8	89.7	47.33	70
SCN-J2 soak_25% media	G	10	0.3	-0.2	58.7	70
SCN-J2 soak_25% media	C	3	1.7	0.8	43.7	70
RKN-J2 soak_25% media	G	11	-0.7	63.3	70.33	443
RKN-J2 soak_25% media	B	4	-3.4	68.9	53.33	443
SCN-J2 soak_25% media	G	11	0.4	74	58.3	443
SCN-J2 soak_25% media	B	4	1.4	80.4	49.7	443
RKN-J2 soak_25% media	G	3	-0.9	5.2	67	434
SCN-J2 soak_25% media	G	3	-0.9	0.4	64	434
RKN-J2 soak_25% media	G	4	1.4	33.2	65	244
SCN-J2 soak_25% media	G	4	1.4	27.5	34.3	244
RKN-J2 soak_25% media	G	5	-0.6	86.4	64	584
SCN-J2 soak_25% media	G	5	-1.3	-0.2	50	584
RKN-J2 soak_25% media	G	6	-0.9	51.5	59.67	817
SCN-J2 soak_25% media	G	6	1.7	27.4	24.7	817
RKN-J2 soak_25% media	G	7	0.4	13	45	842
SCN-J2 soak_25% media	G	7	2.1	4.2	36	842
RKN-J2 soak_25% media	G	9	-1.1	85.4	62.67	875
RKN-J2 soak_25% media	A	10	-4	85.6	42.33	875
SCN-J2 soak_25% media	G	9	-1.9	73	47.3	875
SCN-J2 soak_25% media	A	10	0.9	96.4	45.7	875
RKN-J2 soak_25% media	H	11	-1.2	77.5	69.67	811
RKN-J2 soak_25% media	C	4	-3.4	51.6	38.67	811
SCN-J2 soak_25% media	H	11	0.7	71.8	32	811
SCN-J2 soak_25% media	C	4	0.1	97.1	37.3	811
RKN-J2 soak_25% media	H	3	-0.1	99.9	65	777
SCN-J2 soak_25% media	H	3	0.9	-0.2	30.3	777
RKN-J2 soak_25% media	H	4	-0.9	101.1	58.67	588
SCN-J2 soak_25% media	H	4	0.4	98.7	49	588
RKN-J2 soak_25% media	H	6	-1.1	52.3	64	820
SCN-J2 soak_25% media	H	6	3.3	3.3	24.3	820
RKN-J2 soak_25% media	H	7	-2.2	78.3	64.33	845
SCN-J2 soak_25% media	H	7	7.2	-0.2	11.3	845
RKN-J2 soak_25% media	H	9	-1.2	84.3	72.33	877
RKN-J2 soak_25% media	A	9	-3.9	30.4	47.67	877
SCN-J2 soak_25% media	H	9	0	77.9	54	877
SCN-J2 soak_25% media	A	9	0.9	67.2	42.7	877
RKN-J2 soak_25% media	A	10	-4.4	82.5	42	1049
SCN-J2 soak_25% media	A	10	32.3	18.7	5	1049
RKN-J2 soak_25% media	A	11	-4.6	24.4	48	1238
SCN-J2 soak_25% media	A	11	-0.1	64.9	53.3	1238
RKN-J2 soak_25% media	A	8	-4.7	96.4	62.67	956
SCN-J2 soak_25% media	A	8	-0.1	96.9	51.3	956
RKN-J2 soak_25% media	A	9	-4.4	77.7	56.33	892
RKN-J2 soak_25% media	F	9	-1.8	83	38.33	892
SCN-J2 soak_25% media	A	9	1.5	0	47.3	892
SCN-J2 soak_25% media	F	9	3.4	2.7	34.7	892
RKN-J2 soak_25% media	B	10	-5.2	86.6	62	1016
SCN-J2 soak_25% media	B	10	0.6	24.8	52	1016
RKN-J2 soak_25% media	B	11	-2.4	79.4	31.67	1222
SCN-J2 soak_25% media	B	11	6.7	4.4	35.7	1222
RKN-J2 soak_25% media	B	3	-5	93.9	56.33	921
RKN-J2 soak_25% media	D	5	-3.6	42.6	26	921
SCN-J2 soak_25% media	B	3	1.3	103.9	53	921
SCN-J2 soak_25% media	D	5	4.2	14.8	30.3	921
RKN-J2 soak_25% media	B	4	-5	90.6	72	908
SCN-J2 soak_25% media	B	4	0.3	78.3	57.3	908
RKN-J2 soak_25% media	B	5	-5.3	63.9	63	1004
SCN-J2 soak_25% media	B	5	0.4	64.7	43	1004
RKN-J2 soak_25% media	B	6	-3.8	59.5	21	1221
SCN-J2 soak_25% media	B	6	16	0	38.3	1221
RKN-J2 soak_25% media	B	7	-5.1	94.2	57.67	1240
SCN-J2 soak_25% media	B	7	0.6	79.2	51.3	1240
RKN-J2 soak_25% media	B	8	-0.1	102	46.33	919
SCN-J2 soak_25% media	B	8	0.2	96.5	59	919
RKN-J2 soak_25% media	B	9	-5.8	96.8	51.33	906
SCN-J2 soak_25% media	B	9	1.2	100.2	52.7	906
RKN-J2 soak_25% media	C	10	-5.9	88.1	30.33	913
RKN-J2 soak_25% media	B	9	-3.1	102.3	35.33	913
SCN-J2 soak_25% media	C	10	4.4	70.6	40	913
SCN-J2 soak_25% media	B	9	1.6	99.6	33	913
RKN-J2 soak_25% media	C	11	-5.2	93	61	901
RKN-J2 soak_25% media	B	4	-2.2	106.6	38	901
SCN-J2 soak_25% media	C	11	15.1	63.1	7	901
SCN-J2 soak_25% media	B	4	-10.3	106.2	21.3	901
RKN-J2 soak_25% media	C	3	-3.4	96.1	48.33	915
SCN-J2 soak_25% media	C	3	-0.6	94.5	46	915
RKN-J2 soak_25% media	C	4	-5.2	101.3	60.33	903
SCN-J2 soak_25% media	C	4	0.7	91.6	52.7	903
RKN-J2 soak_25% media	C	6	-6.3	98	42.67	1224
SCN-J2 soak_25% media	C	6	0.3	100.4	56.7	1224
RKN-J2 soak_25% media	C	7	-5.4	82	68.67	1095
SCN-J2 soak_25% media	C	7	1.3	75.4	30.7	1095
RKN-J2 soak_25% media	C	8	-4.6	100.7	59.67	1244
SCN-J2 soak_25% media	C	8	0.2	99.9	58.3	1244
RKN-J2 soak_25% media	C	9	-5.9	100.4	57.33	914
RKN-J2 soak_25% media	F	5	-2.7	95.7	43.33	914
SCN-J2 soak_25% media	C	9	0.4	98.3	56.3	914
SCN-J2 soak_25% media	F	5	1.2	73.7	38.3	914
RKN-J2 soak_25% media	D	10	-4.1	49.3	38.67	1035
SCN-J2 soak_25% media	D	10	0.8	19.1	38.7	1035
RKN-J2 soak_25% media	D	11	-5.6	98.2	50.33	1091
SCN-J2 soak_25% media	D	11	0	104.7	49	1091
RKN-J2 soak_25% media	D	3	-5.1	102	59	960
RKN-J2 soak_25% media	B	8	-2.3	80.1	46	960
SCN-J2 soak_25% media	D	3	2.5	100.3	59.7	960
SCN-J2 soak_25% media	B	8	-1.5	104	18.7	960
RKN-J2 soak_25% media	D	4	-5.5	89.5	53.33	894
RKN-J2 soak_25% media	F	10	-3.3	79.4	37.33	894
SCN-J2 soak_25% media	D	4	1.8	19.6	53	894
SCN-J2 soak_25% media	F	10	1.6	2.2	45.3	894
RKN-J2 soak_25% media	D	5	-5.2	85.6	61.67	898
RKN-J2 soak_25% media	A	7	-1.4	25.8	45.33	898
SCN-J2 soak_25% media	D	5	1	13.9	44.3	898
SCN-J2 soak_25% media	A	7	1.5	0	46.3	898
RKN-J2 soak_25% media	D	6	-5.1	51.1	59	899
SCN-J2 soak_25% media	D	6	1.6	32.1	38.7	899
RKN-J2 soak_25% media	D	7	-7	99.7	59	1026
SCN-J2 soak_25% media	D	7	-2.1	13.6	25.3	1026
RKN-J2 soak_25% media	D	8	-4.8	92.9	66	1024
SCN-J2 soak_25% media	D	8	0.8	73.4	37	1024
RKN-J2 soak_25% media	D	9	-5.4	99.3	50.67	1038
SCN-J2 soak_25% media	D	9	1.5	105.3	59.7	1038
RKN-J2 soak_25% media	E	10	-6.4	95.2	47.33	1093
SCN-J2 soak_25% media	E	10	0.5	106.4	56.7	1093
RKN-J2 soak_25% media	E	11	-4	81.9	60	1057
SCN-J2 soak_25% media	E	11	0.4	97	53.7	1057
RKN-J2 soak_25% media	E	3	-4.6	90.1	46	910
RKN-J2 soak_25% media	B	7	-2.6	98.6	31	910
SCN-J2 soak_25% media	E	3	0	99.6	49	910
SCN-J2 soak_25% media	B	7	1.5	96	35.3	910
RKN-J2 soak_25% media	E	4	-4.4	91.8	42.67	1008
SCN-J2 soak_25% media	E	4	0.7	87.8	48	1008
RKN-J2 soak_25% media	E	5	-5.6	29.5	50	1104
SCN-J2 soak_25% media	E	5	11.4	52.7	46	1104
RKN-J2 soak_25% media	E	6	-5.5	21.3	46.67	1102
SCN-J2 soak_25% media	E	6	-0.3	22	37.3	1102
RKN-J2 soak_25% media	E	7	-5.4	87.5	68.67	1101
SCN-J2 soak_25% media	E	7	5.8	69.7	33.3	1101
RKN-J2 soak_25% media	E	8	-5.1	56.1	60	1096
SCN-J2 soak_25% media	E	8	2.1	4.3	29.7	1096
RKN-J2 soak_25% media	E	9	-6.5	97.5	55	1094
SCN-J2 soak_25% media	E	9	-0.1	105.9	51.7	1094
RKN-J2 soak_25% media	F	10	-4.9	101.2	52.33	1012
SCN-J2 soak_25% media	F	10	-0.4	88.4	60.3	1012
RKN-J2 soak_25% media	F	11	3	101.3	58.67	1011
SCN-J2 soak_25% media	F	11	0.2	113.3	53.3	1011
RKN-J2 soak_25% media	F	3	7.9	97.9	59.33	1006
SCN-J2 soak_25% media	F	3	0.8	103.1	46.3	1006
RKN-J2 soak_25% media	F	5	-5.4	102.8	68	1141
SCN-J2 soak_25% media	F	5	-2.1	96.6	10.3	1141
RKN-J2 soak_25% media	F	7	-4.9	40.8	33.67	1111
SCN-J2 soak_25% media	F	7	0.9	59.2	35	1111
RKN-J2 soak_25% media	F	8	-1.9	100.4	42.33	1109
SCN-J2 soak_25% media	F	8	8.2	87.2	64.3	1109
RKN-J2 soak_25% media	F	9	-2.8	86.1	51.33	1108
SCN-J2 soak_25% media	F	9	-0.1	98.8	66.7	1108
RKN-J2 soak_25% media	G	11	3.6	98.8	39	1044
SCN-J2 soak_25% media	G	11	-0.2	102.2	57.7	1044
RKN-J2 soak_25% media	G	4	-5.7	99.9	55.67	1013
SCN-J2 soak_25% media	G	4	-0.4	100.8	60	1013
RKN-J2 soak_25% media	G	6	-5.3	99.5	50	1022
SCN-J2 soak_25% media	G	6	-0.5	104.1	64.3	1022
RKN-J2 soak_25% media	G	7	-5.7	52.8	51.67	1030
SCN-J2 soak_25% media	G	7	20.9	80.2	29.3	1030
RKN-J2 soak_25% media	G	8	-6.4	97	55.67	1029
SCN-J2 soak_25% media	G	8	0.3	101.5	56.7	1029
RKN-J2 soak_25% media	G	9	-4.3	70.9	40.67	1047
SCN-J2 soak_25% media	G	9	2.4	73.3	25.3	1047
RKN-J2 soak_25% media	H	10	-2.6	100.2	56.33	1233
SCN-J2 soak_25% media	H	10	1	98.2	55.7	1233
RKN-J2 soak_25% media	H	11	-7	34.4	49.33	1247
SCN-J2 soak_25% media	H	11	0.8	72.3	46.7	1247
RKN-J2 soak_25% media	H	4	4.2	96.7	46	1040
SCN-J2 soak_25% media	H	4	0.2	94.4	45.7	1040
RKN-J2 soak_25% media	H	5	-3.6	60.8	42.33	1039
SCN-J2 soak_25% media	H	5	22.5	14.3	25	1039
RKN-J2 soak_25% media	H	6	-6.4	97.6	56.33	1037
SCN-J2 soak_25% media	H	6	0.2	99.3	48.3	1037
RKN-J2 soak_25% media	H	7	-5.4	96.9	61.67	1220
SCN-J2 soak_25% media	H	7	0.4	95.8	42.7	1220
RKN-J2 soak_25% media	H	9	-3.3	58.7	49.67	1241
SCN-J2 soak_25% media	H	9	5	36.5	56	1241
RKN-J2 soak_25% media	A	10	-4.7	92	63.5	1231
SCN-J2 soak_25% media	A	10	-3.4	92	60.7	1231
RKN-J2 soak_25% media	A	7	-4.4	97.7	55	432
RKN-J2 soak_25% media	H	7	-5.8	105.5	38.33	432
SCN-J2 soak_25% media	A	7	-2.9	103.8	62.3	432
SCN-J2 soak_25% media	H	7	-1.4	99.4	47.3	432
RKN-J2 soak_25% media	B	10	-5.5	22.6	60	871
SCN-J2 soak_25% media	B	10	-0.9	1.2	49	871
RKN-J2 soak_25% media	B	11	-5.5	99.3	56.5	909
SCN-J2 soak_25% media	B	11	0.6	96.5	65	909
RKN-J2 soak_25% media	B	3	2.5	47.9	49	1223
SCN-J2 soak_25% media	B	3	-3	99.5	63.7	1223
RKN-J2 soak_25% media	B	4	-4.4	94	53.5	1051
SCN-J2 soak_25% media	B	4	-2.4	100.7	64	1051
RKN-J2 soak_25% media	B	5	-4.4	90	53.5	1103
SCN-J2 soak_25% media	B	5	0.2	-0.1	46	1103
RKN-J2 soak_25% media	B	6	-4.7	43.1	62	1100
SCN-J2 soak_25% media	B	6	-1.3	58	55.7	1100
RKN-J2 soak_25% media	B	7	-3.9	88.3	44	1048
SCN-J2 soak_25% media	B	7	-0.8	38.8	30.3	1048
RKN-J2 soak_25% media	B	9	-4.9	85.3	71.5	835
SCN-J2 soak_25% media	B	9	-2.4	66.3	49	835
RKN-J2 soak_25% media	C	10	9.6	48.6	61	1245
SCN-J2 soak_25% media	C	10	20.5	64	70	1245
RKN-J2 soak_25% media	C	11	6.7	0.8	73.5	208
RKN-J2 soak_25% media	E	9	-2.2	103.6	42	208
SCN-J2 soak_25% media	C	11	-3	7	65.7	208
SCN-J2 soak_25% media	E	9	-0.1	101.6	45	208
RKN-J2 soak_25% media	C	4	-3.7	99	64	796
RKN-J2 soak_25% media	F	8	-2.9	105.4	46.33	796
SCN-J2 soak_25% media	C	4	-3.4	102.1	32.7	796
SCN-J2 soak_25% media	F	8	-1.5	104	20.7	796
RKN-J2 soak_25% media	C	5	-4.3	76	56	617
RKN-J2 soak_25% media	D	9	-2.9	100.8	44.67	617
SCN-J2 soak_25% media	C	5	0.6	57.7	46.7	617
SCN-J2 soak_25% media	D	9	1	91	42	617
RKN-J2 soak_25% media	C	7	-4.8	44.8	68.5	1099
SCN-J2 soak_25% media	C	7	-2.3	1.1	65.3	1099
RKN-J2 soak_25% media	C	8	-5.6	68.5	58	1097
SCN-J2 soak_25% media	C	8	-1.6	73.5	59.7	1097
RKN-J2 soak_25% media	D	10	-2.3	48.1	28	1248
SCN-J2 soak_25% media	D	10	-2	65.5	55.3	1248
RKN-J2 soak_25% media	D	11	-1.2	78.3	35.5	550
RKN-J2 soak_25% media	F	10	-2.7	88.8	31	550
SCN-J2 soak_25% media	D	11	1.5	68.9	57.3	550
SCN-J2 soak_25% media	F	10	1.8	92.8	44	550
RKN-J2 soak_25% media	D	3	-4.9	87.7	60.5	436
RKN-J2 soak_25% media	C	9	-2.4	87.1	46.67	436
SCN-J2 soak_25% media	D	3	-1.6	3.6	64	436
SCN-J2 soak_25% media	C	9	2.3	47.3	27	436
RKN-J2 soak_25% media	D	4	-4.5	83.2	56.5	945
RKN-J2 soak_25% media	E	10	-1.5	2.3	47	945
RKN-J2 soak_25% media	A	11	-0.8	87.5	41.5	945
SCN-J2 soak_25% media	D	4	5.3	66.4	15	945
SCN-J2 soak_25% media	E	10	0.8	88.8	19.7	945
SCN-J2 soak_25% media	A	11	34	43.6	2.7	945
RKN-J2 soak_25% media	D	5	-4.4	95.5	53	1142
SCN-J2 soak_25% media	D	5	-3	88.4	65	1142
RKN-J2 soak_25% media	D	6	-4.7	94.6	63	890
RKN-J2 soak_25% media	E	10	-2.7	35.7	48	890
SCN-J2 soak_25% media	D	6	-2.6	92.1	69.3	890
SCN-J2 soak_25% media	E	10	0.3	73.2	42.7	890
RKN-J2 soak_25% media	D	7	-4.3	29.9	30.5	477
RKN-J2 soak_25% media	E	11	-1	92.4	48.33	477
SCN-J2 soak_25% media	D	7	-3.1	35.3	68.7	477
SCN-J2 soak_25% media	E	11	-0.1	102.2	42.3	477
RKN-J2 soak_25% media	D	8	-3	57.4	65	481
RKN-J2 soak_25% media	G	8	-3.7	79.9	44.33	481
SCN-J2 soak_25% media	D	8	-2.7	43.2	57	481
SCN-J2 soak_25% media	G	8	0.6	86.4	48.3	481
RKN-J2 soak_25% media	E	10	-4.5	71.4	55.5	840
RKN-J2 soak_25% media	C	11	-0.7	93	40.33	840
SCN-J2 soak_25% media	E	10	-3.3	76.6	47.3	840
SCN-J2 soak_25% media	C	11	0.8	92.4	44.7	840
RKN-J2 soak_25% media	E	11	-3.4	44.5	54	926
RKN-J2 soak_25% media	F	11	2.1	53.7	36.67	926
SCN-J2 soak_25% media	E	11	-2.7	54	52	926
SCN-J2 soak_25% media	F	11	1.4	69.5	39.7	926
RKN-J2 soak_25% media	E	3	-4.7	74.9	65	264
RKN-J2 soak_25% media	G	5	-4.7	87.1	44.67	264
SCN-J2 soak_25% media	E	3	-3.2	58.7	71.7	264
SCN-J2 soak_25% media	G	5	2.5	70.4	34.3	264
RKN-J2 soak_25% media	E	4	-6.5	96.1	56.5	1144
SCN-J2 soak_25% media	E	4	-1.8	94	49.7	1144
RKN-J2 soak_25% media	E	6	-5.4	102.7	49	917
RKN-J2 soak_25% media	G	10	-1.5	104.9	42.33	917
SCN-J2 soak_25% media	E	6	-3.4	101.4	59	917
SCN-J2 soak_25% media	G	10	0.3	98.8	42.7	917
RKN-J2 soak_25% media	E	7	-3.8	49.5	67	959
RKN-J2 soak_25% media	E	10	-4.8	98.6	31.33	959
SCN-J2 soak_25% media	E	7	7.4	32.5	59.7	959
SCN-J2 soak_25% media	E	10	-0.6	97.2	36.7	959
RKN-J2 soak_25% media	E	8	-4.4	103.9	54.5	849
RKN-J2 soak_25% media	D	10	-3.2	102.9	37	849
SCN-J2 soak_25% media	E	8	-1.1	95.6	72.3	849
SCN-J2 soak_25% media	D	10	1.1	97.6	40.7	849
RKN-J2 soak_25% media	F	10	-2.1	99.7	51.5	938
SCN-J2 soak_25% media	F	10	-4.7	103	59	938
RKN-J2 soak_25% media	F	11	-4.1	97.2	47.5	1092
SCN-J2 soak_25% media	F	11	4.2	98.7	53.3	1092
RKN-J2 soak_25% media	F	3	-2.4	90.3	67.5	632
[truncated: 2,721 more rows]
