# Supplementary material for: High content analysis enables high-throughput nematicide discovery screening for measurement of viability and movement behavior in response to natural product samples
Source: PLoS One. 2019 Apr 23;14(4):e0205619. doi: 10.1371/journal.pone.0205619 (PMC6478374; doi:10.1371/journal.pone.0205619)
Supplement: S1 File — Python script used for screening data to generate final well results. (PY) [file pone.0205619.s006.py]

# coding: utf-8

# In[1]:

'''
Python 2.7
This script helps analyze nematode mortality and movement within a 96-well plate format.
The script requires input excel files of results from an instrument called the InCell.
The script also requires summary excel files with Sequoia ID's for each well-position

The script analyzes multiple replicate plates (each with an input excel results file) and calculates an average value for
motility and mortality of nematodes in each well across those plates. This information is used to screen for 
and characterize potential nemacidal bacterial species.

Each input excel file has two sheets  - 'Block summary', and 't1 t2'.
- The block summary sheet contains mortality information for nematodes in each well.
- The t1 t2 sheet contains data for each well describing nematode location at certain
  timepoints and whether movement occurred (marked by 'move' or 'still'). 

Certain wells are known to be controls for the assay.
Controls include a negative control, ivermectin(semi-positive control), and NaOH (positive control).

For mortality analysis, the script loads data from the 'block summary' sheet regarding total number
of nematodes per well and dead nematodes per well. Additional calculations are then performed to see:
    1)fraction mortality: dead nematodes / total nematodes for each well
    2)mean, stdev, and z-factors for relevant control well fraction mortality values
    3)control-adjusted percent mortality values

For movement analysis, loads data from the 't1 t2' sheet and creates a pivot table that describes each well
and a summation of the move and still occurences. Additional calculations are then performed to see:
    1)percent of timepoints in which there was movement for each well
    2)mean, stdev, and z-factors for relevant control well percent movement values
    3)control-adjusted percent movement values

***Note 1: Before step one in each of the above calculations, missing values are replaced by zeros.
***Note 2: After step one in each of the above steps, the user is provided an option to exclude any outlier 
control well values from the analysis. Excluded wells are recorded in the output excel file.


After completing mortality and movement analysis for each file, the results are combined and average and stdev
are taken for replicate plates to get overall measures of movement and mortality. Then the well positions are mapped to
Sequoia ID's using the summary Sequoia ID files provided by the user (control wells are labeled appropriately too).

These results are then aggregated 
into an output excel file and the file is user - saved in a 'Extracted_InCell_nematode_results' folder in the working
directory.

The script outputs this information as 3 sheets in one excel file.
Each analysis includes sheets containing:
 - final output table summarizing avg and stdev values across replicate plates
 - plate specific extracted values
 - control stats & wells excluded from analysis ('Block summary control stats' or 't1 t2 control stats')

Additionally, files that were analyzed are moved into the 'Processed_InCell_nematode_files' folder in the working directory.

__version__ = 1.3
__author__ = Tucker Witsil (TKW)
__date__ = 1/8/15

'''


from tkinter import *
from tkinter.filedialog import askopenfilenames, asksaveasfilename
import tkinter.messagebox

#show some kind of 'program loading' status bar?
print('PROGRAM LOADING, PLEASE WAIT (~10 SECONDS)')
import os
import pandas as pd
import numpy as np
from collections import Counter


# In[2]:

def read_in_table(InCell_data_file,analysis_type):
    '''creates a dataframe from the provided InCell results file from the t1 t2 results tab'''
    if analysis_type == 'movement':
        #read in results from 't1 t2' excel tab. Only columns A-D are considered (ignore other extraneous data)
        df2=pd.read_excel(InCell_data_file,sheetname='t1 t2',skiprows=1, parse_cols='A:D')

        #convert the data frame into a pivot table, summing the New Threshold values of 'Move' and 'Still' separately
        df2=pd.pivot_table(df2,values= 't1 t2',index='Section',columns= 'New Threshold',aggfunc='count')
        
        #Get the section value out of the 'index' role. It is initially there for output formatting reasons
        df2.reset_index(inplace=True)

        #change column names to reflect what is provided in excel sheet
        move_col_names={'Section':'well',
                   't1 t2':'Ch1-t1 t2',
                   'New Threshold':'Ch1-New Threshold'}
        df2.rename(columns=move_col_names,inplace=True)

    elif analysis_type == 'mortality':
        #read in results from 'block summary' tab.        
        df2 = pd.read_excel(InCell_data_file,sheetname='Block summary', parse_cols='A,C:G')
        df2.index.name='well'
        df2.drop(df2.index[:3], inplace=True)
        df2.reset_index(inplace=True)
        
        #change column names to reflect what is provided in excel sheet
        mort_col_names={'t1':'t1-Ch 1-Count-Count',
                   't2':'t2-Ch 4-Count-Sum',
                   'autofluor pkh':'autofluor pkh-Ch 1-Dens - Levels-Sum',
                   'autofluor sytox':'autofluor sytox-Ch 2-Dens - Levels-Sum',
                   'sytox signal':'sytox signal-Ch 2-dead-Count'}
        df2.rename(columns=mort_col_names,inplace=True)
    
    #fix weird well naming by Incell
    df2['well'] = df2['well'].str.replace(' - ','')
    
    return df2


# In[3]:

def make_empty_well_df():
    '''create the empty dataframe with well names (for joining to instrument dataframe), Well Rows, and Well Columns'''
    
    #ordered list of Well Row identifiers (8 letters x 12 occurrences per letter)
    letters=sorted(list('ABCDEFGH')*12)
    
    #ordered list of Well Column identifiers (numbers 1-12 each appear 8 times)
    nums=[str(n) for n in list(range(1,13))*8]
    nums_as_int=[int(num) for num in nums]
    
    #combine first element of letters('A') with first nums('1'), then second elements ('A - 2'), etc. into list
    well_name_as_str=[''.join(pair) for pair in zip(letters,nums)]

    #let's also separate well names and Well Columns in case we need it downstream
    well_labels={'well':well_name_as_str,
                 'Well Row':letters,
                 'Well Column':nums_as_int}
    
    return pd.DataFrame(well_labels)


# In[4]:

def fill_in_missing_wells(InCell_df):
    '''For wells not represented in the pivot table, add them to the table with null values'''
    #create an empty dataframe with all the 96 possible well names ('A1', 'A2', etc.)
    well_names=make_empty_well_df()

    #merge the blank table with the pivot table (merge well names on the 'Section'/Index from pivot table)
    InCell_df=well_names.merge(InCell_df,how='left',left_on='well',right_on='well')
    
    #formatting - make index go from 1-96 instead of 0-95
    InCell_df.index+=1
    
    #replace any missing info with zeros for downstream calculations
    InCell_df.fillna(0,inplace=True)

    return InCell_df


# In[5]:

def insert_raw_change(df,analysis_type):
    if analysis_type == 'movement':
        #insert columns for total points (total=move+still) recorded and percent movement = 100*(move/ total)
        df[r'Total']=df['Move']+df['Still']
        df[r'raw percent movement']=100*(df['Move']/df['Total'])
    
    elif analysis_type == 'mortality':
    #insert 'raw fraction mortality' column with calculated values
        df[r'raw fraction mortality']=(df['sytox signal-Ch 2-dead-Count']/df['t2-Ch 4-Count-Sum'])
    
    #to account for any zero-denominators in the above division calculation, make those values = zero
    df.fillna(0,inplace=True)
    
    return df


# In[6]:

def extract_raw_InCell_table_data(InCell_excel_file,analysis_type):
    '''
    Employs the above defined functions to:
    Extract Block summary data making sure all wells are accounted for. Include/exclude control wells
    based on raw percent change values. Run additional
    analysis to get mean, std for all control wells. Get z-factors for the positive and semi-positive control wells.
    Use means of positive control wells (NaOH) and negative control wells to calculate an adjusted percent
    change value for each well. Save the adjusted percent values to the dataframe, and create a new dataframe
    with the control statistics information.
    '''
    df=read_in_table(InCell_excel_file,analysis_type)
    df=fill_in_missing_wells(df)
    df=insert_raw_change(df,analysis_type)
    return df


# In[7]:

class Checkbar(Frame):
    def __init__(self, parent=None, picks=[],dframe=[], side=LEFT, anchor=W):
        Frame.__init__(self, parent)
        self.neg_wells = []
        self.NaOH_wells = []
        self.iver_wells = []
        self.dframe=dframe

        for r in range(8):
            Label(self, text='%s'%SPOT_ROWS[r]).grid(row=r+1,column=0,padx=1,pady=1)    
        for c in range(12):
            Label(self, text='%s'%(c+1)).grid(row=0,column=c+1,padx=1,pady=1)
        
        for pick in picks:
            r,c = divmod(spot_to_index(pick),12)
            r,c= (r+1,c+1)
            if c in [1,2,12]:               
                #raw percent change value associated with that well
                w_val = str(dframe[spot_to_index(pick)+1])[:4]
                var = IntVar()
                var.set(1) #default to "on"
                #negative control wells
                if r in [1,2,7,8]:
                    chk = Checkbutton(self, text=w_val, variable=var,bg='cornsilk',relief='groove')
                    self.neg_wells.append(var)
                #NaOH wells
                elif r in [3,4,5,6] and c in [1,12]:
                    chk = Checkbutton(self, text=w_val, variable=var,bg='honeydew',relief='groove')
                    self.NaOH_wells.append(var)
                #ivermectin wells
                elif r in [3,4,5,6] and c in [2]:
                    chk = Checkbutton(self, text=w_val, variable=var,bg='blanched almond',relief='groove')
                    self.iver_wells.append(var)
            else:
                chk=Label(self,text='          ',relief='groove')
            
            chk.grid(row=r, column=c,padx=1,pady=1)

    def states(self):
        neg_wells_state = list(map((lambda var: var.get()), self.neg_wells))
        NaOH_wells_state = list(map((lambda var: var.get()), self.NaOH_wells))
        iver_wells_state = list(map((lambda var: var.get()), self.iver_wells))
        return (neg_wells_state,NaOH_wells_state,iver_wells_state)

SPOT_ROWS = 'ABCDEFGH'
def spot_to_index(spot):
    return 12*SPOT_ROWS.index(spot[0]) + int(spot[1:]) - 1
def index_to_spot(i):
    q, r = divmod(i,12)
    return SPOT_ROWS[q] + str(r+1)
well_name_as_str= [index_to_spot(i) for i in range(96)]


def create_widget(dframe,target_file):
    root = Tk()
    col_name=dframe.name #dframe is actually a series at this point
    analysis_type=col_name.split(' ')[2]
    
    root.title('%s in control wells from %s'%(col_name,target_file))
    m=Label(root,text='Uncheck any wells you wish to exclude from %% %s analysis'%(analysis_type))
    m.config(font=20)
    m.pack(side=TOP,fill=X)
    
    #add the well map legend
    k=Frame(root)
    L=Label(k,text='Legend:')
    L.pack(side=LEFT,padx=10,pady=5)
    n=Label(k,text='Negative control',bg='cornsilk')
    n.pack(side=LEFT,padx=10,pady=5)
    o=Label(k,text='NaOH',bg='honeydew')
    o.pack(side=LEFT,padx=10,pady=5)
    p=Label(k,text='Ivermectin',bg='blanched almond')
    p.pack(side=LEFT,padx=10,pady=5)
    
    k.pack(side=TOP, fill=X)
    
    #add the well map
    row = Checkbar(root, picks=well_name_as_str,dframe=dframe)
    row.pack(side=TOP,  fill=X)
    row.config(relief=GROOVE)

    #add the 'submit' button
    def submitter():
        root.destroy()
    
    j=Button(root, text='Click here to submit',relief='raise',command=lambda: submitter())
    j.config(bg='light green', fg = 'dark green',width = 20, height = 2)
    j.pack(anchor = 's')
    
    def on_closing():
        row.states = 'QUIT'
        root.destroy()

    def rejecter():
        row.states = None
        root.destroy()
    
    root.protocol("WM_DELETE_WINDOW", on_closing)
    
    Rjt=Button(root, text='Reject entire plate',relief='raise',command=lambda: rejecter())
    Rjt.config(padx=5,pady=5,fg='red')
    Rjt.pack(anchor = 'w')
    
    
    #make root window appear in same place each time
    w = 650 # width for the Tk root
    h = 450 # height for the Tk root

    # get screen width and height
    ws = root.winfo_screenwidth() # width of the screen
    hs = root.winfo_screenheight() # height of the screen

    # calculate x and y coordinates for the Tk root window
    x = (ws/2) - (w/2)
    y = (hs/2) - (h/2)

    # set the dimensions of the screen 
    # and where it is placed
    root.geometry('%dx%d+%d+%d' % (w, h, x, y))
    
    root.mainloop()
    if row.states == 'QUIT':
        raise RuntimeError('User canceled analysis')
    return row.states()


def choose_wells(dframe,target_file):
    '''
    Lets user choose wells to exclude from control value calculations. Returns 3 lists of cntrl wells to include.
    
    '''
    
    all_neg_cntrl_wells=['A1','A2','A12',
                     'B1','B2','B12',
                     'G1','G2','G12',
                     'H1','H2','H12']
    all_NaOH_wells=['C1','C12',
                'D1','D12',
                'E1','E12',
                'F1','F12']
    all_ivermectin_wells=['C2',
                      'D2',
                      'E2',
                      'F2']

    all_cntrl_wells = (all_neg_cntrl_wells,all_NaOH_wells,all_ivermectin_wells)
    well_states = create_widget(dframe,target_file)
    
    def filter_wells(well_type_list, well_state_list):
        #compares well list (str) with matching boolean state values list, returns strs with boolean values of true
        checked = [well_type_list[i] for i in range(len(well_type_list)) if well_state_list[i] == 1]
        unchecked = [well_type_list[i] for i in range(len(well_type_list)) if well_state_list[i] == 0]
        return (checked,unchecked)
    
    filtered_wells=[]
    
    for a in range(3):
        filtered_wells.append(filter_wells(all_cntrl_wells[a],well_states[a]))
        
    return tuple(filtered_wells)


# In[8]:

def get_mean_and_std(df,well_list,column_name):
    '''takes dataframe and return mean and std values for the list of wells specified. Wells should be
        specified by string name (e.g. 'A1') to match up with the dataframe well value'''
    
    #first filter only for the rows we want in the dataframe
    df3=df.loc[df['well'].isin(well_list)]
    
    #get the mean and stdev of the raw_percent movement
    well_mean=df3[column_name].mean()
    well_std=df3[column_name].std()
    return (np.round(well_mean,decimals=2),np.round(well_std,decimals=2))

def get_z_factor(high_val_avg,high_val_std,low_val_mean,low_val_std):
    ''' returns the z factor for the given data '''
    z_fact=1-(3*(high_val_std+low_val_std)/(abs(high_val_avg-low_val_mean)))
    return np.round(z_fact,decimals=2)


# In[9]:

def insert_adjusted_percent_change(df,neg_cntrl_mean,NaOH_mean,analysis_type):
    '''returns the control-adjusted values for percent mortality'''
    #insert 'adjusted percent change' column with calculated values
    if analysis_type == 'movement':
        df['adjusted percent movement']=100*(df['raw percent movement']-NaOH_mean)/(neg_cntrl_mean-NaOH_mean)
    elif analysis_type == 'mortality':
        df['adjusted_percent_mortality']=100*(df['raw fraction mortality']-neg_cntrl_mean)/(NaOH_mean-neg_cntrl_mean)
    
    #to account for any zero-denominators in the above division calculation, make those values = zero
    df.fillna(0,inplace=True)
    
    return df


# In[10]:

def assemble_stats(df,analysis_type,target_file):
    # Specify the control wells. There are 3 sets of control wells for the nematode assay- listed below.
    # Only neg cntrl and pos cntrl (NaOH) wells are used to calculate adjusted percent movement downstream, but
    # ivermectin wells are included as extra available information.
    if analysis_type == 'movement':column_name = 'raw percent movement'
    elif analysis_type == 'mortality':column_name = 'raw fraction mortality'
        
    neg_cntrl_wells, NaOH_wells, ivermectin_wells=choose_wells(df[column_name],target_file)
    checked_neg_cntrl_wells,unchecked_neg_cntrl_wells = neg_cntrl_wells[0], ', '.join(neg_cntrl_wells[1]) #formatting to str for output
    checked_NaOH_wells,unchecked_NaOH_wells = NaOH_wells[0], ', '.join(NaOH_wells[1])
    checked_ivermectin_wells,unchecked_ivermectin_wells = ivermectin_wells[0], ', '.join(ivermectin_wells[1])

    #get the relevant summary statistics for the control wells
    neg_cntrl_mean, neg_cntrl_std =get_mean_and_std(df,checked_neg_cntrl_wells,column_name)
    ivermectin_mean, ivermectin_std =get_mean_and_std(df,checked_ivermectin_wells,column_name)
    NaOH_mean, NaOH_std =get_mean_and_std(df,checked_NaOH_wells,column_name)
    
    if analysis_type == 'movement':
        ivermectin_z_factor=get_z_factor(neg_cntrl_mean,neg_cntrl_std,ivermectin_mean,ivermectin_std)
        NaOH_z_factor=get_z_factor(neg_cntrl_mean,neg_cntrl_std,NaOH_mean,NaOH_std)  
    elif analysis_type == 'mortality':
        ivermectin_z_factor=get_z_factor(ivermectin_mean,ivermectin_std,neg_cntrl_mean,neg_cntrl_std)
        NaOH_z_factor=get_z_factor(NaOH_mean,NaOH_std,neg_cntrl_mean,neg_cntrl_std)
        
    #format the controls statistics to fit into a dataframe
    controls=['Negative control','Ivermectin','NaOH']
    means=[neg_cntrl_mean,ivermectin_mean,NaOH_mean]
    stds=[neg_cntrl_std,ivermectin_std,NaOH_std]
    z_factors=['',ivermectin_z_factor,NaOH_z_factor]
    wells_excluded = [unchecked_neg_cntrl_wells,unchecked_ivermectin_wells,unchecked_NaOH_wells]
    #package formatted stats together in dataframe for export from function
    stats_summary=pd.DataFrame({('%s analysis'%analysis_type,'mean'):pd.Series(means,index=controls),
                                ('%s analysis'%analysis_type,'stdev'):pd.Series(stds,index=controls),
                                ('%s analysis'%analysis_type,'z\'-factor'):pd.Series(z_factors,index=controls),
                                ('%s analysis'%analysis_type,'excluded wells'):pd.Series(wells_excluded,index=controls)
                                })
    
    return (neg_cntrl_mean, NaOH_mean, stats_summary)


# In[11]:

def order_columns(df,analysis_type):
    '''returns dataframe containing only the specified columns in the order from the list below'''
    #prep each dataframe to be appropriately formatted for merging with the other dataframe
    
    well_cols=['well','Well Row','Well Column']
    
    #specify columns we want to see and in what order
    if analysis_type == 'movement':
        cols=['Move',
              'Still',
              'Total',
              'raw percent movement',
              'adjusted percent movement']
    
    elif analysis_type == 'mortality':
        cols=['t1-Ch 1-Count-Count',
              'autofluor pkh-Ch 1-Dens - Levels-Sum',
              'autofluor sytox-Ch 2-Dens - Levels-Sum',
              't2-Ch 4-Count-Sum',
              'sytox signal-Ch 2-dead-Count',
              'raw fraction mortality',
              'adjusted_percent_mortality']
    
    #make a multi-tiered index so that 'movement' or 'mortality' will be the first level
    new_cols = {i:('%s analysis' %analysis_type,i) for i in cols}
    for i in well_cols:
        new_cols[i]=('',i)
    
    well_cols.extend(cols)
    df=df[well_cols]

    #implement the column name/order scheme
    df.columns = pd.MultiIndex.from_tuples([new_cols[i] for i in well_cols])
    
    return df


# In[12]:

def extract_plate_info(InCell_data_file,analysis_type,target_file):
    df1 = extract_raw_InCell_table_data(InCell_data_file,analysis_type)
    neg_cntrl_mean, NaOH_mean, stats_summary_df= assemble_stats(df1,analysis_type,target_file)
    
    #now we can use the relevant statistics to update our extracted dataframe with adjusted percent values
    df1=insert_adjusted_percent_change(df1,neg_cntrl_mean,NaOH_mean,analysis_type)
    
    #filter and format which columns we want to see in the final dataframe
    ordered_df=order_columns(df1,analysis_type) 
    return (ordered_df, stats_summary_df)


# In[13]:


#function: take dataframe, assign block number, analysis type (RKN/SCN), plate number
def add_identifiers(df,iprotocol, mplate, atype,prep,target_name,plate_date):
    df[('','InCell protocol')]=iprotocol
    df[('','mother plate')]=mplate
    df[('','assay type')]=atype
    df[('','plate replicate')] = prep
    df[('','plate filename')] = target_name
    df[('','plate date')] = plate_date
    colnames=df.columns.tolist()
    colnames=colnames[-6:]+colnames[:-6] #adjust based on levels of index (identifiers added)
    df=df[colnames]
    return df


# In[14]:

def pinfo_from_filename(fname):
    #collect information about the plate being analyzed
    target_path, target_file=os.path.split(fname)
    target_name,target_extension=os.path.splitext(target_file)

    iprotocol = '_'.join(target_name.split('_')[:2]).upper() 
    
    #example mplate = NZ000040
    mplate = target_name.split('_')[2].upper() 
    assert mplate.startswith('NZ')
    
    #example 'assay type' atype = 'J2CON-SCN'
    atype = target_name.split('_')[3][:-2].upper() 
    
    #example plate replicate prep = 01
    prep = target_name.split('_')[3][-2:]

    #example plate_date = 2015-12-21 15:26:12
    plate_date = pd.to_datetime(''.join(target_name.split('_')[4].split('.')[1:]))
    
    return target_file,target_name,iprotocol,mplate,atype,prep,plate_date


def combine_replicate_dfs(InCell_excel_files):
    '''
    ASSUMES ONLY PLATES FROM ONE ANALYSIS (E.G. SCN) ARE CHOSEN
    ASSUMES NAMING CONVENTION OF Purpose_BlockID_Assay_PlateReplicate
    '''
    merged_extracted_dfs=[]
    merged_stats_dfs=[]
    plates_successfully_analyzed=[]
    global plates_rejected
    plates_rejected = []

    for i in range(len(InCell_excel_files)):
        try:
            InCell_excel_file=InCell_excel_files[i]
            target_file,target_name,iprotocol,mplate,atype,prep,plate_date = pinfo_from_filename(InCell_excel_file)
            #collect information about the file being analyzed (for context in user's GUI choices)
        
            #perform data extraction and analyses on the Incell file
            analysis_type='mortality'
            block_sum_extract, block_sum_cntrl_stats = extract_plate_info(InCell_excel_file,analysis_type,target_file)

            analysis_type='movement'
            t1_t2_extract, t1_t2_cntrl_stats = extract_plate_info(InCell_excel_file,analysis_type,target_file)

            #combine the mortality and movement analyzed dataframes for the current plate
            stats_merged = pd.concat([t1_t2_cntrl_stats,block_sum_cntrl_stats],axis=1)
            extracted_merged = t1_t2_extract.merge(block_sum_extract,
                                                   left_on=[('','well'),('','Well Row'),('','Well Column')],
                                                   right_on=[('','well'),('','Well Row'),('','Well Column')])

            #add identifiers to the dataframe: block num, 'assay type', plate name
            stats_merged=add_identifiers(stats_merged,iprotocol,mplate,atype,prep,target_name,plate_date)
            extracted_merged=add_identifiers(extracted_merged,iprotocol,mplate,atype,prep,target_name,plate_date)

            #append extracted and stats dataframes to list for later concatenation
            merged_extracted_dfs.append(extracted_merged)
            merged_stats_dfs.append(stats_merged)
            
            #add block num to list to mark that data extraction was successful for that assay
            plates_successfully_analyzed.append((mplate, atype))
            
            
        except TypeError as t:
            plates_rejected.append(target_name)
            Q=Tk()
            Q.withdraw()
            tkinter.messagebox.showinfo(parent=Q,
                                  title='Plate excluded from analysis',
                                  message= '{0}-{1}-{2} was excluded from analysis'.format(atype,mplate,prep))
            Q.destroy()
            continue
        
        except Exception as e:
            print('Issue with file: {0}:\n{1}'.format(InCell_excel_file,str(e)))
            continue
            
    #make dataframe of plates rejected to record in the excel output
    plates_rejected = pd.DataFrame(data = plates_rejected, columns = ['rejected plates'])
    
    #look into plates_successfully_analyzed, find if any mplates are only mentioned once. If so, remove them.
    #(rule is that at least 2 plates are needed to be considered a valid analysis)
    
    ix_to_delete = [] #will use this to index which elements if any are deleted from merged_extracted and merged_stats
    
    bn_counts = Counter(plates_successfully_analyzed)
    
    for l,j in bn_counts.items():
        if j<2:
            ix_to_delete.append(plates_successfully_analyzed.index(l))
    
    #sorted of the ix to delete, in descending order to not affect indices during multiple deletions from same list
    ix_to_delete = sorted(ix_to_delete, reverse= True)
    for ix in ix_to_delete:
        del merged_extracted_dfs[ix]
        del merged_stats_dfs[ix]
        
    #tkMsgbox to tell user that a block is being disregarded
    if len(ix_to_delete)>0:
        excl_plates = ', '.join([str(plates_successfully_analyzed[ix]) for ix in ix_to_delete])
        Q=Tk()
        Q.withdraw()
        tkinter.messagebox.showinfo(parent=Q,
                              title='Plate excluded from analysis',
                              message= '''{} excluded from analysis. 
                              Requires at least 2 replicate plates for analysis'''.format(excl_plates))
        Q.destroy()


    
    #concatenated all extracted and stats dataframes into one
    combine_extracted = pd.concat(merged_extracted_dfs,ignore_index=True)
    combined_stats = pd.concat(merged_stats_dfs)

    return (combine_extracted, combined_stats)


# In[24]:

def insert_sequoia_ID(combine_extracted,block_dict_files):
    '''
    maps plate-level dataframe wells to Sequoia IDs (also labels control wells) retrieved from block_dict_files
    '''
    #add control well labels to the Sequioa ID column 
    # edit - removed media blanks as these wells are occupied by organisms now
    curr_wells_c = ['A1','A2',
                    #'A3','A4','A5','A6',
                    'A12','B1',
                   'B2','B12','G1','G2',
                   'G12','H1','H2','H12',
                   'C1','C12','D1','D12',
                   'E1','E12','F1','F12',
                   'C2','D2','E2','F2']
    seq_ID_c = ['negative control', 'negative control',
                #'media blank', 'media blank','media blank','media blank',
                'negative control', 'negative control',
                'negative control', 'negative control', 'negative control', 'negative control',
                'negative control', 'negative control', 'negative control', 'negative control',
                'NaOH', 'NaOH', 'NaOH', 'NaOH', 'NaOH', 'NaOH', 'NaOH', 'NaOH',
                'ivermectin', 'ivermectin', 'ivermectin', 'ivermectin']
    cntrl_well_assigned_df = pd.DataFrame({'mother plate': [np.nan]*len(curr_wells_c),
                                    'well': curr_wells_c,
                                    'Sequoia ID': seq_ID_c})
    
    #created a list of O numbers with associated block ID and well names, insert into combine_extracted dataframe    
    block_lists = []
    for block_file in block_dict_files:
        try:
            block_info = pd.read_excel(block_file)
            block_info = block_info[['Current Box ID','Current Tube Location','Sequoia ID']]
            block_info.rename(columns = {'Current Box ID':'mother plate','Current Tube Location': 'well'},inplace = True)
            
            #sometime the plate maps include the control well spots (as empties). Drop these from df
            block_info = block_info[~block_info['well'].isin(curr_wells_c)]

            block_info = pd.concat([block_info,cntrl_well_assigned_df],ignore_index=True)
            
            #propogate box ID to the control wells
            block_info['mother plate'].fillna(method='ffill',inplace=True)
            block_lists.append(block_info)
        except Exception as e:
            print(('Issue with {0} : \n {1}'.format(block_file, str(e))))
            continue
            
    all_block_dfs = pd.concat(block_lists,ignore_index=True)

    all_block_dfs.columns = pd.MultiIndex.from_tuples(list(zip(['']*len(all_block_dfs.columns), all_block_dfs.columns)))
    all_block_dfs[('','Well Row')] = all_block_dfs[('','well')].map(lambda x: x[0])
    all_block_dfs[('','Well Column')] = all_block_dfs[('','well')].map(lambda x: x[1:])
    all_block_dfs.drop(('','well'),axis = 1,inplace = True)
    
    #convert Mother plate to str
    all_block_dfs[('','mother plate')] = all_block_dfs[('','mother plate')].map(lambda x: str(x).upper())
    combine_extracted[('','mother plate')] = combine_extracted[('','mother plate')].map(lambda x: str(x).upper())

    #convert well_column to int
    all_block_dfs[('', 'Well Column')] = all_block_dfs[('', 'Well Column')].map(lambda x: int(x))
    combine_extracted[('', 'Well Column')] = combine_extracted[('', 'Well Column')].map(lambda x: int(x))
    
    #convert well_row to str
    all_block_dfs[('','Well Row')] = all_block_dfs[('','Well Row')].map(lambda x: str(x).upper())
    combine_extracted[('','Well Row')] = combine_extracted[('','Well Row')].map(lambda x: str(x).upper())
    
    #merge the well names into the passed combine_extracted dataframes
    newish = combine_extracted.merge(all_block_dfs,
                                     how = 'left',
                                     on = [('', 'mother plate'),('', 'Well Row'),('', 'Well Column')])
    newish[('','Sequoia ID')].fillna('unknown',inplace = True)
    return newish


# In[16]:

'''intended for after the movement and mortality analysis dataframes have been merged'''
#functions to deal with multiindexing annoyances
def insert_below_col_name(df,to_insert):
    newnames = [(a,b,to_insert) for (a,b) in df.columns]
    df.columns = pd.MultiIndex.from_tuples(newnames)
    return df

def fix_index_names(df):
    curnames=[i[1] for i in df.index.names]
    df.index.names=curnames
    return df


# In[17]:

def format_for_output(combine_extracted,combined_stats):
    #specify indices and format output dataframes
    #df - block level summary
    extracted_groupby_hdrs=[('','InCell protocol'),
                            ('','mother plate'),
                            ('','assay type'),
                            ('','Well Row'),
                            ('','Well Column'),
                            #('','well'),
                            ('','Sequoia ID')
                           ]

    #get average and stddev to be subheaders for all relevant headers
    block_extracted_mean=combine_extracted.groupby(extracted_groupby_hdrs).mean()
    block_extracted_mean=insert_below_col_name(block_extracted_mean,'mean')

    block_extracted_std=combine_extracted.groupby(extracted_groupby_hdrs).std()
    block_extracted_std=insert_below_col_name(block_extracted_std,'stdev')

    #combine mean and stdev dataframes
    block_extracted=pd.concat([block_extracted_mean,block_extracted_std],axis=1)

    #format to only show columns we want and in the correct order
    block_extract_hdrs=[
                        ('movement analysis', 'adjusted percent movement', 'mean'),
                        ('movement analysis', 'adjusted percent movement', 'stdev'),
                        ('mortality analysis', 'adjusted_percent_mortality', 'mean'),
                        ('mortality analysis', 'adjusted_percent_mortality', 'stdev'),   
                        ('mortality analysis', 't2-Ch 4-Count-Sum', 'mean'),
                        ('mortality analysis', 't2-Ch 4-Count-Sum', 'stdev'),
                        ('mortality analysis', 'autofluor pkh-Ch 1-Dens - Levels-Sum', 'mean'),
                        ('mortality analysis', 'autofluor pkh-Ch 1-Dens - Levels-Sum', 'stdev'),
                        ('mortality analysis', 'autofluor sytox-Ch 2-Dens - Levels-Sum', 'mean'),
                        ('mortality analysis', 'autofluor sytox-Ch 2-Dens - Levels-Sum', 'stdev')
                        ]

    block_extracted=block_extracted[block_extract_hdrs]
    block_extracted=fix_index_names(block_extracted)
    block_extracted=block_extracted.sortlevel()
    
    #at users request - round all numbers to 2 decimal places
    block_extracted = np.round(block_extracted,decimals = 2)
    
    #copy DF and change the headers to fit on one row - requested for tableau input
    db_block_extracted = block_extracted.copy()
    
    db_block_extracted.columns = [
                        'movement analysis, adjusted percent movement, mean',
                        'movement analysis, adjusted percent movement, stdev',
                        'mortality analysis, adjusted_percent_mortality, mean',
                        'mortality analysis, adjusted_percent_mortality, stdev',   
                        'mortality analysis, t2-Ch 4-Count-Sum, mean',
                        'mortality analysis, t2-Ch 4-Count-Sum, stdev',
                        'mortality analysis, autofluor pkh-Ch 1-Dens - Levels-Sum, mean',
                        'mortality analysis, autofluor pkh-Ch 1-Dens - Levels-Sum, stdev',
                        'mortality analysis, autofluor sytox-Ch 2-Dens - Levels-Sum, mean',
                        'mortality analysis, autofluor sytox-Ch 2-Dens - Levels-Sum, stdev'
                        ]
    db_block_extracted = db_block_extracted.reset_index()
    
    db_block_extracted = db_block_extracted.rename(columns=
                        {
                        'movement analysis, adjusted percent movement, mean' : 'pct movement',
                        'mortality analysis, adjusted_percent_mortality, mean' : 'pct mortality',
                        'mortality analysis, t2-Ch 4-Count-Sum, mean' : 'Total worms',
                        'mortality analysis, autofluor pkh-Ch 1-Dens - Levels-Sum, mean' : 'Ch1 density-cy3',
                        'mortality analysis, autofluor sytox-Ch 2-Dens - Levels-Sum, mean' : 'Ch2 density-sytox'
                        })
    
    output_headers = ['Sequoia ID','mother plate','assay type','Well Row','Well Column',
                    'pct movement','pct mortality','Total worms','Ch1 density-cy3','Ch2 density-sytox'
                    ]
    db_block_extracted = db_block_extracted[output_headers]
    
    db_block_extracted = db_block_extracted[db_block_extracted['Sequoia ID'].str.startswith('O')] # only keep sequoia ids in chembio output 

    #df - plate specific extracted
    extracted_index_hdrs=[('','InCell protocol'),
                          ('','mother plate'),
                          ('','assay type'),
                          ('','Well Row'),
                          ('','Well Column'),
                          ('','well'),
                          ('','plate replicate'),
                          ('','plate filename'),
                          ('','plate date'),
                          ('','Sequoia ID')
                         ]

    combine_extracted.set_index(extracted_index_hdrs,inplace=True)
    combine_extracted = fix_index_names(combine_extracted)
    combine_extracted = combine_extracted.sortlevel()


    #df - plate control stats
    stats_index_hdrs=[('','InCell protocol'),
                      ('','mother plate'),
                      ('','assay type'),
                      ('','plate replicate'),
                      ('','plate filename'),
                      ('','plate date'),
                      ('','control')
                     ]

    combined_stats.index.name=('control')
    combined_stats.reset_index(inplace=True,col_level=1)
    combined_stats.set_index(stats_index_hdrs,inplace=True)
    combined_stats = fix_index_names(combined_stats)
    combined_stats = combined_stats.sortlevel()
    combined_stats.replace(to_replace = '[]', value = "''",inplace=True)
    
    #at users request - round all numbers to 2 decimal places
    combine_extracted = np.round(combine_extracted,decimals = 2)

    #copy DF and change the headers to fit on one row - requested for tableau input
    db_combined_stats = combined_stats.copy()
    db_combined_stats.columns = ['movement analysis, excluded wells',
                                'movement analysis, mean',
                                'movement analysis, stdev',
                                'movement analysis, Z\'-factor',
                                'mortality analysis, excluded wells',
                                'mortality analysis, mean',
                                'mortality analysis, stdev',
                                'mortality analysis, Z\'-factor']
    

    
    return (block_extracted,combine_extracted,combined_stats,db_block_extracted,db_combined_stats)


# In[18]:

def save_to_excel(save_as_file,
                  block_level_extracted_df,
                  merged_extracted_df,
                  merged_stats_df,
                  db_block_level_extracted_df,
                  db_merged_stats_df
                 ):

    writer = pd.ExcelWriter(save_as_file)
    #for db output, do not merge index cells
    db_block_level_extracted_df.to_excel(writer,'chembiography', index = False, merge_cells = False)
    db_merged_stats_df.to_excel(writer,'control stats', merge_cells = False)
    
    #rejected plates
    plates_rejected.to_excel(writer,'rejected plates', index = False)

#     #sheets for human QC inspection
#     block_level_extracted_df.to_excel(writer,'block-level extracted values')
    merged_extracted_df.to_excel(writer,'raw data')
#     merged_stats_df.to_excel(writer,'plate-specific control stats')

    writer.save()


# In[19]:

def move_processed_files(InCell_excel_files,move_path):
    #move the excel files that have been analyzed out of the way to the processed files folder
    for i in range(len(InCell_excel_files)):
        InCell_excel_file=InCell_excel_files[i]
        target_path, target_file=os.path.split(InCell_excel_file)
        os.rename(InCell_excel_file,os.path.join(move_path,target_file))


# In[20]:

def make_dirs(InCell_excel_files):
    #create a Extracted results and Processed Excel files folder in the same directory as the files to be analyzed
    folder_path=os.path.split(InCell_excel_files[0])[0]
    dest_path=os.path.join(folder_path,'Extracted_InCell_nematode_results')
    move_path=os.path.join(folder_path,'Processed_InCell_nematode_files')
    if not os.path.isdir(dest_path): os.mkdir(dest_path)
    if not os.path.isdir(move_path): os.mkdir(move_path)
    return (dest_path, move_path)


# In[21]:

def err_handler(e):
    #raise warning about why script may have failed and on which file
    err_warning='''

        An error occurred: 
        
        {}

        Contact code creater (TKW) for help.

        '''.format(e)

    Q=Tk()
    Q.withdraw()
    tkinter.messagebox.showinfo(parent=Q,title='An Error Occurred',message=err_warning)
    Q.destroy()
    
def get_filenames():
    dep_share_path=r'\\nzww.nzcorp.net\NZfileshares\NZSITES\USDU\DepShares'
    #Keep askopenfilename within a root window so it doesn't later interfere with the first Checkbar class instantiation
    x=Tk()
    #x.withdraw()
    file_list = askopenfilenames(parent=x,title='Select Excel file(s) to analyze', initialdir=dep_share_path, filetypes=[('Excel files','*.xls*')])
    
    assert len(file_list)>0
    
    block_IDs_needed = ', '.join(sorted(set([os.path.split(fname)[1].split('_')[2].upper() for fname in file_list])))
    
    print('Need plate map info for {}'.format(block_IDs_needed))
    
    
    block_file_list = askopenfilenames(parent=x,title='Select Block files with Sequoia IDs', initialdir=dep_share_path, filetypes=[('Excel files','*.xls*')])  
    x.destroy()
    
    assert len(block_file_list)>0
    
    dest_path = os.path.split(file_list[0])[0]
    
    return (file_list, block_file_list, dest_path)
    
def save_as_file(dest_path):
    Q=Tk()
    #Q.withdraw()
    save_as_filename = asksaveasfilename(parent=Q,title='Save as', initialdir=dest_path, filetypes=[('Excel files','*.xls*')])
    if save_as_filename.endswith('.xls') or save_as_filename.endswith('.xlsx'): pass
    else: save_as_filename+='.xls'
    Q.destroy()
    return save_as_filename


# In[25]:

def main():
    try:
        #get subdirectory and dict files to analyze
        InCell_excel_files, block_file_list, dest_path = get_filenames()
        
        #get the combined dataframes from the files (analyzes files, combines replicates)
        combine_extracted, combined_stats = combine_replicate_dfs(InCell_excel_files)
        
        #insert sequoia ID's for the organisms
        combine_extracted = insert_sequoia_ID(combine_extracted,block_file_list)
        
        #get the final dataframes formatted for output to excel
        block_extracted,combine_extracted,combined_stats,db_block_extracted,db_combined_stats = format_for_output(combine_extracted,combined_stats)
        
        #get the save as filename
        extracted_file = save_as_file(dest_path)
        
        #save the dataframes to an excel sheet in the Processed Excel files folder
        save_to_excel(extracted_file,
                      block_extracted,
                      combine_extracted,
                      combined_stats,
                      db_block_extracted,
                      db_combined_stats
                     )
        
    except Exception as e:
        err_handler(e)

if __name__ == '__main__':
    main()


# In[ ]:
