# Supplementary material for: High content analysis enables high-throughput nematicide discovery screening for measurement of viability and movement behavior in response to natural product samples
Source: PLoS One. 2019 Apr 23;14(4):e0205619. doi: 10.1371/journal.pone.0205619 (PMC6478374; doi:10.1371/journal.pone.0205619)
Supplement: S2 File — Script generated in GE Developer software for the analysis of RKN movement and mortality. (TXT) [file pone.0205619.s007.txt]

<?xml version="1.0" encoding="ISO-8859-1" ?>
<analysisprotocol name="screening_RKN_22sep" description="protocol updated from RKN_overlap_cy3_highbg" mode="EXSAMPENG" lock="false" >
<DataSaveOptions LG2="false" XLS="true" CommaText="false" TabText="false" XML="true" XSLT="" ResultsAll="true" GS_EXCEL="false" miner="false" UseStackName="true" ShowZeroSummaryRow="true" >
</DataSaveOptions>
<exsampengspecificdata >
<ex_sample_engine_settings ex_sample_engine_settings="default" >
<channels channel_manager="default" >
<channel_setting channel_number="0" channel_label="" image_name="" channel_status="1" />
<channel_setting channel_number="1" channel_label="" image_name="" channel_status="1" />
<channel_setting channel_number="2" channel_label="" image_name="" channel_status="1" />
<channel_setting channel_number="3" channel_label="" image_name="" channel_status="1" />
<channel_setting channel_number="4" channel_label="" image_name="" channel_status="1" />
<channel_setting channel_number="5" channel_label="" image_name="" channel_status="1" />
</channels>
<template_settings template_manager="default" >
<template name="t1" result="t1" color="0000FFFF" >
<segment name="Granular segmentation" guid="1588a208-1e64-4c0e-a166-266331d75334" option="kernelSize 3, Sensitivity 60, Enabled 1, Color 8, PerformExclusions 1, SubtargetFilled 0, RemoveSinglePixelTarget 1, TargetSizeActive 0, TargetSize 0.000000, SelPreviewChanl 0, FiltersToOutputImage 0, PreciseMaskMode 1, ExpandSensitivityRange 0, AdvSensitivityRange 4.000000, SetPreferredMorphology 1, UseAutoThreshold 0, ShapeDetection No_restrictions, LowBackground 1, Exclusions ExclLabel18&#62;3500&#38;&#38;ExclLabel0&#62;2500&#38;&#38;ExclLabel22&#60;0.65" channel="0" destination_channel="I4" />
<post_processing >
<transform name="Sieve (Binary)" guid="259a15b2-5f9d-47a6-9b5b-4d1fa3928988" channel="I4" destination_channel="I58" option="Enabled 1, Criteria 4, Threshold 94.6178" />
</post_processing>
<pre_process_macro name="Macro" guid="d4874593-1ac4-4ab1-a07b-e1a3029b2a96" channel="" destination_channel="" option="MacroName , Enable 1" />
<post_process_macro name="Macro" guid="d4874593-1ac4-4ab1-a07b-e1a3029b2a96" channel="" destination_channel="" option="MacroName , Enable 1" />
</template>
<template name="t2" result="t2" color="0000FFFF" >
<segment name="Granular segmentation" guid="1588a208-1e64-4c0e-a166-266331d75334" option="kernelSize 3, Sensitivity 60, Enabled 1, Color 3, PerformExclusions 1, SubtargetFilled 0, RemoveSinglePixelTarget 1, TargetSizeActive 0, TargetSize 0.000000, SelPreviewChanl 3, FiltersToOutputImage 0, PreciseMaskMode 1, ExpandSensitivityRange 0, AdvSensitivityRange 4.000000, SetPreferredMorphology 1, UseAutoThreshold 0, ShapeDetection No_restrictions, LowBackground 1, Exclusions ExclLabel18&#62;3500&#38;&#38;ExclLabel0&#62;2500&#38;&#38;ExclLabel22&#60;0.65" channel="3" destination_channel="I76" />
<post_processing >
<transform name="Sieve (Binary)" guid="259a15b2-5f9d-47a6-9b5b-4d1fa3928988" channel="I76" destination_channel="I77" option="Enabled 1, Criteria 4, Threshold 94.6178" />
</post_processing>
<pre_process_macro name="Macro" guid="d4874593-1ac4-4ab1-a07b-e1a3029b2a96" channel="" destination_channel="" option="MacroName , Enable 1" />
<post_process_macro name="Macro" guid="d4874593-1ac4-4ab1-a07b-e1a3029b2a96" channel="" destination_channel="" option="MacroName , Enable 1" />
</template>
<template name="autofluor pkh" result="autofluor pkh" color="000000FF" >
<segment name="Gray scale segmentation" guid="f814ed56-9a0e-472d-8754-5dced6ebc02f" option="Minimum 0.00, Maximum 65535.00, Enabled 1, Color 3, PerformExclusions 0, SubtargetFilled 0, RemoveSinglePixelTarget 0, TargetSizeActive 0, TargetSize 0.000000, SelPreviewChanl 0, FiltersToOutputImage 0, PreciseMaskMode 1, ExpandSensitivityRange 0, AdvSensitivityRange 4.000000, SetPreferredMorphology 1, UseAutoThreshold 0, ShapeDetection No_restrictions, LowBackground 1" channel="0" destination_channel="I56" />
<pre_process_macro name="Macro" guid="d4874593-1ac4-4ab1-a07b-e1a3029b2a96" channel="" destination_channel="" option="MacroName , Enable 1" />
<post_process_macro name="Macro" guid="d4874593-1ac4-4ab1-a07b-e1a3029b2a96" channel="" destination_channel="" option="MacroName , Enable 1" />
</template>
<template name="autofluor sytox" result="autofluor sytox" color="000000FF" >
<segment name="Gray scale segmentation" guid="f814ed56-9a0e-472d-8754-5dced6ebc02f" option="Minimum 0.00, Maximum 65535.00, Enabled 1, Color 3, PerformExclusions 0, SubtargetFilled 0, RemoveSinglePixelTarget 0, TargetSizeActive 0, TargetSize 0.000000, SelPreviewChanl 1, FiltersToOutputImage 0, PreciseMaskMode 1, ExpandSensitivityRange 0, AdvSensitivityRange 4.000000, SetPreferredMorphology 1, UseAutoThreshold 0, ShapeDetection No_restrictions, LowBackground 1" channel="1" destination_channel="I57" />
<pre_process_macro name="Macro" guid="d4874593-1ac4-4ab1-a07b-e1a3029b2a96" channel="" destination_channel="" option="MacroName , Enable 1" />
<post_process_macro name="Macro" guid="d4874593-1ac4-4ab1-a07b-e1a3029b2a96" channel="" destination_channel="" option="MacroName , Enable 1" />
</template>
<template name="Sytox chan" result="Sytox chan" color="00FF0000" >
<segment name="Granular segmentation" guid="1588a208-1e64-4c0e-a166-266331d75334" option="kernelSize 7, Sensitivity 60, Enabled 1, Color 8, PerformExclusions 1, SubtargetFilled 0, RemoveSinglePixelTarget 0, TargetSizeActive 0, TargetSize 0.000000, SelPreviewChanl 1, FiltersToOutputImage 0, PreciseMaskMode 1, ExpandSensitivityRange 0, AdvSensitivityRange 4.000000, SetPreferredMorphology 1, UseAutoThreshold 0, ShapeDetection No_restrictions, LowBackground 1, Exclusions ExclLabel0&#62;500" channel="1" destination_channel="I72" />
<post_processing >
<transform name="Sieve (Binary)" guid="259a15b2-5f9d-47a6-9b5b-4d1fa3928988" channel="I72" destination_channel="I73" option="Enabled 1, Criteria 5, Threshold 47.3089" />
</post_processing>
<pre_process_macro name="Macro" guid="d4874593-1ac4-4ab1-a07b-e1a3029b2a96" channel="" destination_channel="" option="MacroName , Enable 1" />
<post_process_macro name="Macro" guid="d4874593-1ac4-4ab1-a07b-e1a3029b2a96" channel="" destination_channel="" option="MacroName , Enable 1" />
</template>
</template_settings>
<link_settings link_manager="default" >
<link_setting name="sytox signal" type="0" prime_source="Sytox chan" second_source="t2" comment="" relation="0" >
<link_setting_option name="Overlap" guid="65c86e60-be59-42f7-b8f2-108669a96a73" option="LinkType 1, OverlapType 4, OverlapPercent 30, FullVsPartial 1, BigVsSmall 0, LargeVsTiny 0, Base 1, ShareTargets 0, DisplayMeasures 0, MatchedType 1" />
</link_setting>
<link_setting name="t1 t2" type="0" prime_source="t1" second_source="t2" comment="" relation="0" >
<link_setting_option name="Overlap" guid="65c86e60-be59-42f7-b8f2-108669a96a73" option="LinkType 1, OverlapType 2, OverlapPercent 100, FullVsPartial 0, BigVsSmall 0, LargeVsTiny 1, Base 1, ShareTargets 0, DisplayMeasures 0, MatchedType 1" />
</link_setting>
</link_settings>
<user_defined_measures >
<measure label="dead" name="dead" equation="[Count&#60;\sytox signal\Sytox chan&#62;]" >
</measure>
<measure label="t1 t2" name="t1 t2" equation="[Dens - Levels&#60;t2&#62;]/[Dens - Levels&#60;t1&#62;]" >
</measure>
<measure label="New Threshold" name="cls_New Threshold" equation="0" >
</measure>
</user_defined_measures>
<targetpath_settings targetpath_manager="default" >
<targetpath name="t1" >
<measures >
<measure_setting channel_number="0" individual_measure="0" measure_id="26" measure_label="Count" measure_unit="" measure_source="Ch 1" complex_measure_name="" summary_id="413" owner="1" />
</measures>
</targetpath>
<targetpath name="t1 t2\t1" >
<measures >
</measures>
</targetpath>
<targetpath name="t2" >
<measures >
<measure_setting channel_number="3" individual_measure="0" measure_id="26" measure_label="Count" measure_unit="" measure_source="Ch 4" complex_measure_name="" summary_id="414" owner="1" />
</measures>
</targetpath>
<targetpath name="sytox signal\t2" >
<measures >
</measures>
</targetpath>
<targetpath name="t1 t2\t2" >
<measures >
</measures>
</targetpath>
<targetpath name="autofluor pkh" >
<measures >
<measure_setting channel_number="0" individual_measure="0" measure_id="0" measure_label="Dens - Levels" measure_unit="Levels" measure_source="Ch 1" complex_measure_name="" summary_id="414" owner="1" />
</measures>
</targetpath>
<targetpath name="autofluor sytox" >
<measures >
<measure_setting channel_number="1" individual_measure="0" measure_id="0" measure_label="Dens - Levels" measure_unit="Levels" measure_source="Ch 2" complex_measure_name="" summary_id="414" owner="1" />
</measures>
</targetpath>
<targetpath name="Sytox chan" >
<measures >
</measures>
</targetpath>
<targetpath name="sytox signal\Sytox chan" >
<measures >
</measures>
</targetpath>
<targetpath name="sytox signal" >
<measures >
<measure_setting channel_number="1" individual_measure="0" measure_id="100" measure_label="dead" measure_unit="" measure_source="Ch 2" complex_measure_name="dead" summary_id="413" owner="1" />
</measures>
</targetpath>
<targetpath name="t1 t2" >
<measures >
<measure_setting channel_number="0" individual_measure="1" measure_id="100" measure_label="t1 t2" measure_unit="" measure_source="Ch 1" complex_measure_name="t1 t2" summary_id="-1" owner="1" />
<measure_setting channel_number="0" individual_measure="1" measure_id="100" measure_label="New Threshold" measure_unit="" measure_source="Ch 1" complex_measure_name="cls_New Threshold" summary_id="-1" owner="2" />
</measures>
</targetpath>
</targetpath_settings>
<cell_tracking enabled="false" track_targetset="Single worms pkh" tracking_method="proximity" relative_threshold = "2.5" outlier_detection = "4" number_PF_wieght = "50" threshold_factor_PF = "10" >
<measures >
<measure_setting channel_number="0" measure_id="39" measure_label="Pos X" measure_unit="�m" measure_source="Ch 1" complex_measure_name="" column_id="0" weight="0.00" type="256" />
<measure_setting channel_number="0" measure_id="40" measure_label="Pos Y" measure_unit="�m" measure_source="Ch 1" complex_measure_name="" column_id="1" weight="0.00" type="256" />
<measure_setting channel_number="0" measure_id="243" measure_label="Major Axis Length" measure_unit="�m" measure_source="Ch 1" complex_measure_name="" column_id="5" weight="0.89" type="32" />
<measure_setting channel_number="0" measure_id="244" measure_label="Minor Axis Length" measure_unit="�m" measure_source="Ch 1" complex_measure_name="" column_id="6" weight="0.82" type="32" />
</measures>
</cell_tracking>
<Classifiers><linear_discriminant name = "New Threshold"><feature_vector/><dev_feature_vector><dev_measures name = "t1 t2" id = "100" source = "Ch 1" target = "t1 t2"/></dev_feature_vector><categories><Class name = "Move" symbol = "Move" color = "Red"/><Class name = "Still" symbol = "Still" color = "Green"/></categories><classifier_data feature_space_dim = "1" layout_type = "8"><logical_variables><adaline symbol = "threshold" bias = "-0.869000000000000"><weights>1 </weights></adaline></logical_variables><bool_functions><category_definitions><function category = "0" RPN_expression = "threshold !"/><function category = "1" RPN_expression = "threshold"/></category_definitions></bool_functions><transformations><variable transform = "None"/><variable transform = "None"/></transformations></classifier_data></linear_discriminant></Classifiers><stack_transform_settings stack_transform_manager="default" >
</stack_transform_settings>
<GroupSummary GroupBy="New Threshold: Ch 1" Plate="Well" Field="Each" Time_Z="All" >
<Measure name="Percentage (%)" />
<Measure name="t1 t2: Ch 1(Avg)" />
<Measure name="t1 t2: Ch 1(Count)" />
</GroupSummary>
</ex_sample_engine_settings>
</exsampengspecificdata>
<macro_definitions >
</macro_definitions>
</analysisprotocol>
