# Supplementary material for: High content analysis enables high-throughput nematicide discovery screening for measurement of viability and movement behavior in response to natural product samples
Source: PLoS One. 2019 Apr 23;14(4):e0205619. doi: 10.1371/journal.pone.0205619 (PMC6478374; doi:10.1371/journal.pone.0205619)
Supplement: S5 File — Results of a correlation analysis between hand counted and machine counted worms from representative images is presented. (JRP) [file pone.0205619.s010.jrp]

Open(
	"R:\NZSITES\USDU\DepShares\BioAg Assay Development\Members\JRI\Bionematicide methods paper\data for submission\S4 File Hand determination vs. machine determination.jmp"
);
Multivariate(
	Y(
		:Name( "% mortality in well Detection algorithm" ),
		:Name( "% mortality in well Human count" )
	),
	Estimation Method( "Row-wise" ),
	Scatterplot Matrix(
		Density Ellipses( 1 ),
		Shaded Ellipses( 0 ),
		Ellipse Color( 3 )
	)
);
