# Supplementary material for: High content analysis enables high-throughput nematicide discovery screening for measurement of viability and movement behavior in response to natural product samples
Source: PLoS One. 2019 Apr 23;14(4):e0205619. doi: 10.1371/journal.pone.0205619 (PMC6478374; doi:10.1371/journal.pone.0205619)
Supplement: S6 File — A final comparison of the hand counted worms and machine counted worms is presented. (JRP) [file pone.0205619.s011.jrp]

Open(
	"R:\NZSITES\USDU\DepShares\BioAg Assay Development\Members\JRI\Bionematicide methods paper\data for submission\S4 File Hand determination vs. machine determination.jmp"
);
Bivariate(
	Y( :Name( "% mortality in well Detection algorithm" ) ),
	X( :Name( "% mortality in well Human count" ) ),
	Fit Line( {Line Color( {212, 73, 88} )} )
);
